# Supplementary material for: Harnessing axonal transport to map reward circuitry: Differing brain-wide projections from medial prefrontal cortical domains
Source: Front Cell Dev Biol. 2023 Nov 30;11:1278831. doi: 10.3389/fcell.2023.1278831 (PMC10720719; doi:10.3389/fcell.2023.1278831)
Supplement: Supplementary file 2 [file Table1.xlsx]

## Sheet: Supplemental Table S3 ROI measu
ROI	Image name	Cohort	Timepoint	L-R	mean intensity	STDEV
BLA_L	wrForeB_06_BLA_L.nii	IL/PL	30m	Left	7074.19	567.75
BLA_L	wrForeB_07_BLA_L.nii	IL/PL	30m	Left	7071.26	325.47
BLA_L	wrForeB_08_BLA_L.nii	IL/PL	30m	Left	7121.93	635.111
BLA_L	wrForeB_09_BLA_L.nii	IL/PL	30m	Left	7592.04	369.513
BLA_L	wrForeB_10_BLA_L.nii	IL/PL	30m	Left	7543.74	511.711
BLA_L	wrForeB_13_BLA_L.nii	IL/PL	30m	Left	7531.07	411.324
BLA_L	wrForeB_14_BLA_L.nii	IL/PL	30m	Left	8014.11	545.281
BLA_L	wrForeB_18_BLA_L.nii	IL/PL	30m	Left	7742.48	336.572
BLA_L	wrForeB_19_BLA_L.nii	IL/PL	30m	Left	7809.26	673.241
BLA_L	wrForeB_20_BLA_L.nii	IL/PL	30m	Left	7033.63	514.344
BLA_L	wrForeB_06_BLA_L.nii	IL/PL	24h	Left	7316.3	296.106
BLA_L	wrForeB_07_BLA_L.nii	IL/PL	24h	Left	7424.93	385.592
BLA_L	wrForeB_08_BLA_L.nii	IL/PL	24h	Left	7910.78	335.253
BLA_L	wrForeB_09_BLA_L.nii	IL/PL	24h	Left	7678.89	396.583
BLA_L	wrForeB_10_BLA_L.nii	IL/PL	24h	Left	7818.15	370.294
BLA_L	wrForeB_13_BLA_L.nii	IL/PL	24h	Left	7413.48	277.976
BLA_L	wrForeB_14_BLA_L.nii	IL/PL	24h	Left	7472.89	498.186
BLA_L	wrForeB_18_BLA_L.nii	IL/PL	24h	Left	7523.52	326.863
BLA_L	wrForeB_19_BLA_L.nii	IL/PL	24h	Left	7825.04	397.191
BLA_L	wrForeB_20_BLA_L.nii	IL/PL	24h	Left	7204.81	400.855
BLA_L	wrACA_A_FB_30m_s_BLA_L.nii	ACA	30m	Left	7725.44	461.741
BLA_L	wrACA_D_FB_30m_s_BLA_L.nii	ACA	30m	Left	7563.59	536.109
BLA_L	wrACA_F_FB_30m_s_BLA_L.nii	ACA	30m	Left	7464.48	482.664
BLA_L	wrACA_G_FB_30m_s_BLA_L.nii	ACA	30m	Left	7402.37	312.764
BLA_L	wrACA_I_FB_30m_s_BLA_L.nii	ACA	30m	Left	7521.3	368.02
BLA_L	wrACA_K_FB_30m_s_BLA_L.nii	ACA	30m	Left	7439.93	441.135
BLA_L	wrACA_N_FB_30m_s_BLA_L.nii	ACA	30m	Left	7432.67	515.085
BLA_L	wrACA_P_FB_30m_s_BLA_L.nii	ACA	30m	Left	7388.41	355.326
BLA_L	wrACA_R_FB_30m_s_BLA_L.nii	ACA	30m	Left	7589.67	515.703
BLA_L	wrACA_T_FB_30m_s_BLA_L.nii	ACA	30m	Left	7474.37	310.726
BLA_L	wrACA_V_FB_30m_s_BLA_L.nii	ACA	30m	Left	7707.15	330.325
BLA_L	wrACA_X_FB_30m_s_BLA_L.nii	ACA	30m	Left	7465.41	459.719
BLA_L	wrACA_A_FB_6hr_s_BLA_L.nii	ACA	6h	Left	7357.52	349.12
BLA_L	wrACA_D_FB_6hr_s_BLA_L.nii	ACA	6h	Left	7495.22	446.739
BLA_L	wrACA_F_FB_6hr_s_BLA_L.nii	ACA	6h	Left	7771.11	458.392
BLA_L	wrACA_G_FB_6hr_s_BLA_L.nii	ACA	6h	Left	7181.93	528.686
BLA_L	wrACA_I_FB_6hr_s_BLA_L.nii	ACA	6h	Left	7570.93	545.421
BLA_L	wrACA_K_FB_6hr_s_BLA_L.nii	ACA	6h	Left	7528.41	365.906
BLA_L	wrACA_N_FB_6hr_s_BLA_L.nii	ACA	6h	Left	7274.74	473.928
BLA_L	wrACA_P_FB_6hr_s_BLA_L.nii	ACA	6h	Left	7403.15	474.408
BLA_L	wrACA_R_FB_6hr_s_BLA_L.nii	ACA	6h	Left	7261.41	314.154
BLA_L	wrACA_T_FB_6hr_s_BLA_L.nii	ACA	6h	Left	7553.44	443.816
BLA_L	wrACA_V_FB_6hr_s_BLA_L.nii	ACA	6h	Left	7566.44	363.72
BLA_L	wrACA_X_FB_6hr_s_BLA_L.nii	ACA	6h	Left	7342.81	512.889
BLA_L	wrACA_A_FB_24h_s_BLA_L.nii	ACA	24h	Left	7345.33	308.032
BLA_L	wrACA_D_FB_24h_s_BLA_L.nii	ACA	24h	Left	7341.52	425.958
BLA_L	wrACA_F_FB_24h_s_BLA_L.nii	ACA	24h	Left	7403.07	487.247
BLA_L	wrACA_G_FB_24h_s_BLA_L.nii	ACA	24h	Left	7495.89	426.754
BLA_L	wrACA_I_FB_24h_s_BLA_L.nii	ACA	24h	Left	7547.44	317.425
BLA_L	wrACA_K_FB_24h_s_BLA_L.nii	ACA	24h	Left	7310.22	480.371
BLA_L	wrACA_N_FB_24h_s_BLA_L.nii	ACA	24h	Left	7336.74	460.48
BLA_L	wrACA_P_FB_24h_s_BLA_L.nii	ACA	24h	Left	7414.74	377.692
BLA_L	wrACA_R_FB_24h_s_BLA_L.nii	ACA	24h	Left	7291.11	362.023
BLA_L	wrACA_T_FB_24h_s_BLA_L.nii	ACA	24h	Left	7387.59	458.176
BLA_L	wrACA_V_FB_24h_s_BLA_L.nii	ACA	24h	Left	7335.59	389.028
BLA_L	wrACA_X_FB_24h_s_BLA_L.nii	ACA	24h	Left	7211.74	360.855
BLA_R	wrForeB_06_BLA_R.nii	IL/PL	30m	Right	7291.81	325.769
BLA_R	wrForeB_07_BLA_R.nii	IL/PL	30m	Right	6904.26	565.269
BLA_R	wrForeB_08_BLA_R.nii	IL/PL	30m	Right	7603.15	420.299
BLA_R	wrForeB_09_BLA_R.nii	IL/PL	30m	Right	7361.67	465.017
BLA_R	wrForeB_10_BLA_R.nii	IL/PL	30m	Right	7337.81	266.099
BLA_R	wrForeB_13_BLA_R.nii	IL/PL	30m	Right	7240.81	411.335
BLA_R	wrForeB_14_BLA_R.nii	IL/PL	30m	Right	7192.63	395.978
BLA_R	wrForeB_18_BLA_R.nii	IL/PL	30m	Right	7446.22	372.105
BLA_R	wrForeB_19_BLA_R.nii	IL/PL	30m	Right	7380.41	258.067
BLA_R	wrForeB_20_BLA_R.nii	IL/PL	30m	Right	7371.22	370.298
BLA_R	wrForeB_06_BLA_R.nii	IL/PL	24h	Right	7594.89	383.795
BLA_R	wrForeB_07_BLA_R.nii	IL/PL	24h	Right	7338.85	385.555
BLA_R	wrForeB_08_BLA_R.nii	IL/PL	24h	Right	7464.93	316.125
BLA_R	wrForeB_09_BLA_R.nii	IL/PL	24h	Right	7967.07	361.555
BLA_R	wrForeB_10_BLA_R.nii	IL/PL	24h	Right	7287.22	369.664
BLA_R	wrForeB_13_BLA_R.nii	IL/PL	24h	Right	7374.59	273.851
BLA_R	wrForeB_14_BLA_R.nii	IL/PL	24h	Right	7295.59	421.75
BLA_R	wrForeB_18_BLA_R.nii	IL/PL	24h	Right	7459.52	468.098
BLA_R	wrForeB_19_BLA_R.nii	IL/PL	24h	Right	7240.15	358.362
BLA_R	wrForeB_20_BLA_R.nii	IL/PL	24h	Right	7354	357.1
BLA_R	wrACA_A_FB_30m_s_BLA_R.nii	ACA	30m	Right	7022.96	249.449
BLA_R	wrACA_D_FB_30m_s_BLA_R.nii	ACA	30m	Right	7180.33	423.073
BLA_R	wrACA_F_FB_30m_s_BLA_R.nii	ACA	30m	Right	6943.56	356.643
BLA_R	wrACA_G_FB_30m_s_BLA_R.nii	ACA	30m	Right	7193.19	369.127
BLA_R	wrACA_I_FB_30m_s_BLA_R.nii	ACA	30m	Right	7346.67	339.617
BLA_R	wrACA_K_FB_30m_s_BLA_R.nii	ACA	30m	Right	7035.78	396.095
BLA_R	wrACA_N_FB_30m_s_BLA_R.nii	ACA	30m	Right	7105.96	440.439
BLA_R	wrACA_P_FB_30m_s_BLA_R.nii	ACA	30m	Right	7299.22	339.487
BLA_R	wrACA_R_FB_30m_s_BLA_R.nii	ACA	30m	Right	7067.44	454.381
BLA_R	wrACA_T_FB_30m_s_BLA_R.nii	ACA	30m	Right	7146.37	492.194
BLA_R	wrACA_V_FB_30m_s_BLA_R.nii	ACA	30m	Right	7124.52	271.372
BLA_R	wrACA_X_FB_30m_s_BLA_R.nii	ACA	30m	Right	7079.78	298.699
BLA_R	wrACA_A_FB_6hr_s_BLA_R.nii	ACA	6h	Right	7118.33	515.134
BLA_R	wrACA_D_FB_6hr_s_BLA_R.nii	ACA	6h	Right	7325.85	303.929
BLA_R	wrACA_F_FB_6hr_s_BLA_R.nii	ACA	6h	Right	7295.63	367.117
BLA_R	wrACA_G_FB_6hr_s_BLA_R.nii	ACA	6h	Right	7437.63	393.468
BLA_R	wrACA_I_FB_6hr_s_BLA_R.nii	ACA	6h	Right	7384.56	376.666
BLA_R	wrACA_K_FB_6hr_s_BLA_R.nii	ACA	6h	Right	7270.19	357.546
BLA_R	wrACA_N_FB_6hr_s_BLA_R.nii	ACA	6h	Right	7411.85	335.998
BLA_R	wrACA_P_FB_6hr_s_BLA_R.nii	ACA	6h	Right	7153.33	370.32
BLA_R	wrACA_R_FB_6hr_s_BLA_R.nii	ACA	6h	Right	7255.37	417.69
BLA_R	wrACA_T_FB_6hr_s_BLA_R.nii	ACA	6h	Right	7084.11	508.377
BLA_R	wrACA_V_FB_6hr_s_BLA_R.nii	ACA	6h	Right	7291.59	423.258
BLA_R	wrACA_X_FB_6hr_s_BLA_R.nii	ACA	6h	Right	6834.81	443.559
BLA_R	wrACA_A_FB_24h_s_BLA_R.nii	ACA	24h	Right	7304.81	382.814
BLA_R	wrACA_D_FB_24h_s_BLA_R.nii	ACA	24h	Right	7277.3	390.168
BLA_R	wrACA_F_FB_24h_s_BLA_R.nii	ACA	24h	Right	7295.22	349.529
BLA_R	wrACA_G_FB_24h_s_BLA_R.nii	ACA	24h	Right	7223.15	389.376
BLA_R	wrACA_I_FB_24h_s_BLA_R.nii	ACA	24h	Right	7429.48	355.919
BLA_R	wrACA_K_FB_24h_s_BLA_R.nii	ACA	24h	Right	7156.3	326.512
BLA_R	wrACA_N_FB_24h_s_BLA_R.nii	ACA	24h	Right	7343.74	327.427
BLA_R	wrACA_P_FB_24h_s_BLA_R.nii	ACA	24h	Right	7380.63	396.426
BLA_R	wrACA_R_FB_24h_s_BLA_R.nii	ACA	24h	Right	7285.52	399.129
BLA_R	wrACA_T_FB_24h_s_BLA_R.nii	ACA	24h	Right	7150.37	466.712
BLA_R	wrACA_V_FB_24h_s_BLA_R.nii	ACA	24h	Right	7470.96	325.375
BLA_R	wrACA_X_FB_24h_s_BLA_R.nii	ACA	24h	Right	7396.7	311.534
DS_L2	wrForeB_06_DS_L2.nii	IL/PL	30m	Left	6838.67	468.372
DS_L2	wrForeB_07_DS_L2.nii	IL/PL	30m	Left	6849.41	500.682
DS_L2	wrForeB_08_DS_L2.nii	IL/PL	30m	Left	6072.89	438.892
DS_L2	wrForeB_09_DS_L2.nii	IL/PL	30m	Left	7073.33	313.478
DS_L2	wrForeB_10_DS_L2.nii	IL/PL	30m	Left	7253.3	337.04
DS_L2	wrForeB_13_DS_L2.nii	IL/PL	30m	Left	6626.56	427.082
DS_L2	wrForeB_14_DS_L2.nii	IL/PL	30m	Left	6859.37	564.169
DS_L2	wrForeB_18_DS_L2.nii	IL/PL	30m	Left	6848.37	423.222
DS_L2	wrForeB_19_DS_L2.nii	IL/PL	30m	Left	6927.3	686.341
DS_L2	wrForeB_20_DS_L2.nii	IL/PL	30m	Left	6736.26	574.587
DS_L2	wrForeB_06_DS_L2.nii	IL/PL	24h	Left	6740.3	228.701
DS_L2	wrForeB_07_DS_L2.nii	IL/PL	24h	Left	6849.96	264.174
DS_L2	wrForeB_08_DS_L2.nii	IL/PL	24h	Left	7110.89	388.906
DS_L2	wrForeB_09_DS_L2.nii	IL/PL	24h	Left	7521.63	310.992
DS_L2	wrForeB_10_DS_L2.nii	IL/PL	24h	Left	7448.07	256.217
DS_L2	wrForeB_13_DS_L2.nii	IL/PL	24h	Left	7009.04	510.977
DS_L2	wrForeB_14_DS_L2.nii	IL/PL	24h	Left	7181.26	653.63
DS_L2	wrForeB_18_DS_L2.nii	IL/PL	24h	Left	6787.56	461.665
DS_L2	wrForeB_19_DS_L2.nii	IL/PL	24h	Left	6989.07	629.469
DS_L2	wrForeB_20_DS_L2.nii	IL/PL	24h	Left	7167.26	583.243
DS_L2	wrACA_A_FB_30m_s_DS_L2.nii	ACA	30m	Left	7192.22	430.116
DS_L2	wrACA_D_FB_30m_s_DS_L2.nii	ACA	30m	Left	6846.11	427.288
DS_L2	wrACA_F_FB_30m_s_DS_L2.nii	ACA	30m	Left	7061.85	478.327
DS_L2	wrACA_G_FB_30m_s_DS_L2.nii	ACA	30m	Left	7051.96	435.518
DS_L2	wrACA_I_FB_30m_s_DS_L2.nii	ACA	30m	Left	6898.37	430.049
DS_L2	wrACA_K_FB_30m_s_DS_L2.nii	ACA	30m	Left	6851.63	505.797
DS_L2	wrACA_N_FB_30m_s_DS_L2.nii	ACA	30m	Left	7545.26	488.098
DS_L2	wrACA_P_FB_30m_s_DS_L2.nii	ACA	30m	Left	7090.93	420.882
DS_L2	wrACA_R_FB_30m_s_DS_L2.nii	ACA	30m	Left	6761.67	565.852
DS_L2	wrACA_T_FB_30m_s_DS_L2.nii	ACA	30m	Left	6828.63	497.199
DS_L2	wrACA_V_FB_30m_s_DS_L2.nii	ACA	30m	Left	6850.85	480.592
DS_L2	wrACA_X_FB_30m_s_DS_L2.nii	ACA	30m	Left	6748.7	470.741
DS_L2	wrACA_A_FB_6hr_s_DS_L2.nii	ACA	6h	Left	7467.56	358.503
DS_L2	wrACA_D_FB_6hr_s_DS_L2.nii	ACA	6h	Left	7068	481.974
DS_L2	wrACA_F_FB_6hr_s_DS_L2.nii	ACA	6h	Left	7784.74	514.8
DS_L2	wrACA_G_FB_6hr_s_DS_L2.nii	ACA	6h	Left	8053.59	479.329
DS_L2	wrACA_I_FB_6hr_s_DS_L2.nii	ACA	6h	Left	7496.67	381.239
DS_L2	wrACA_K_FB_6hr_s_DS_L2.nii	ACA	6h	Left	8084.63	478.166
DS_L2	wrACA_N_FB_6hr_s_DS_L2.nii	ACA	6h	Left	8354.81	486.039
DS_L2	wrACA_P_FB_6hr_s_DS_L2.nii	ACA	6h	Left	7960.22	564.211
DS_L2	wrACA_R_FB_6hr_s_DS_L2.nii	ACA	6h	Left	7842.89	580.379
DS_L2	wrACA_T_FB_6hr_s_DS_L2.nii	ACA	6h	Left	7738.44	453.499
DS_L2	wrACA_V_FB_6hr_s_DS_L2.nii	ACA	6h	Left	7786.81	445.574
DS_L2	wrACA_X_FB_6hr_s_DS_L2.nii	ACA	6h	Left	7736.56	306.274
DS_L2	wrACA_A_FB_24h_s_DS_L2.nii	ACA	24h	Left	7495.81	451.171
DS_L2	wrACA_D_FB_24h_s_DS_L2.nii	ACA	24h	Left	7424.19	449.398
DS_L2	wrACA_F_FB_24h_s_DS_L2.nii	ACA	24h	Left	7318.11	489.735
DS_L2	wrACA_G_FB_24h_s_DS_L2.nii	ACA	24h	Left	7788.22	401.836
DS_L2	wrACA_I_FB_24h_s_DS_L2.nii	ACA	24h	Left	7481.11	462.153
DS_L2	wrACA_K_FB_24h_s_DS_L2.nii	ACA	24h	Left	7656.26	412.986
DS_L2	wrACA_N_FB_24h_s_DS_L2.nii	ACA	24h	Left	7645.52	480.323
DS_L2	wrACA_P_FB_24h_s_DS_L2.nii	ACA	24h	Left	7779.41	382.846
DS_L2	wrACA_R_FB_24h_s_DS_L2.nii	ACA	24h	Left	7341.22	471.723
DS_L2	wrACA_T_FB_24h_s_DS_L2.nii	ACA	24h	Left	7608.15	525.229
DS_L2	wrACA_V_FB_24h_s_DS_L2.nii	ACA	24h	Left	7316.59	500.184
DS_L2	wrACA_X_FB_24h_s_DS_L2.nii	ACA	24h	Left	7675.44	331.458
DS_R2	wrForeB_06_DS_R2.nii	IL/PL	30m	Right	7419.52	611.524
DS_R2	wrForeB_07_DS_R2.nii	IL/PL	30m	Right	7890.15	739.46
DS_R2	wrForeB_08_DS_R2.nii	IL/PL	30m	Right	8628.63	683.267
DS_R2	wrForeB_09_DS_R2.nii	IL/PL	30m	Right	7184.93	675.35
DS_R2	wrForeB_10_DS_R2.nii	IL/PL	30m	Right	7004.15	366.98
DS_R2	wrForeB_13_DS_R2.nii	IL/PL	30m	Right	8281	760.79
DS_R2	wrForeB_14_DS_R2.nii	IL/PL	30m	Right	7027.44	561.591
DS_R2	wrForeB_18_DS_R2.nii	IL/PL	30m	Right	7653.67	523.501
DS_R2	wrForeB_19_DS_R2.nii	IL/PL	30m	Right	6863.96	456.271
DS_R2	wrForeB_20_DS_R2.nii	IL/PL	30m	Right	6990.11	360.871
DS_R2	wrForeB_06_DS_R2.nii	IL/PL	24h	Right	7812.07	356.459
DS_R2	wrForeB_07_DS_R2.nii	IL/PL	24h	Right	7475.74	321.155
DS_R2	wrForeB_08_DS_R2.nii	IL/PL	24h	Right	7784.07	253.238
DS_R2	wrForeB_09_DS_R2.nii	IL/PL	24h	Right	7598.04	327.342
DS_R2	wrForeB_10_DS_R2.nii	IL/PL	24h	Right	7883.67	464.351
DS_R2	wrForeB_13_DS_R2.nii	IL/PL	24h	Right	7460.7	291.87
DS_R2	wrForeB_14_DS_R2.nii	IL/PL	24h	Right	8097.81	534.624
DS_R2	wrForeB_18_DS_R2.nii	IL/PL	24h	Right	7421.33	412.527
DS_R2	wrForeB_19_DS_R2.nii	IL/PL	24h	Right	7748.44	276.194
DS_R2	wrForeB_20_DS_R2.nii	IL/PL	24h	Right	7495.85	365.978
DS_R2	wrACA_A_FB_30m_s_DS_R2.nii	ACA	30m	Right	7112.3	461.604
DS_R2	wrACA_D_FB_30m_s_DS_R2.nii	ACA	30m	Right	6871.78	488.111
DS_R2	wrACA_F_FB_30m_s_DS_R2.nii	ACA	30m	Right	7065.07	452.793
DS_R2	wrACA_G_FB_30m_s_DS_R2.nii	ACA	30m	Right	7065.78	460.083
DS_R2	wrACA_I_FB_30m_s_DS_R2.nii	ACA	30m	Right	6661.15	353.568
DS_R2	wrACA_K_FB_30m_s_DS_R2.nii	ACA	30m	Right	6927.04	370.5
DS_R2	wrACA_N_FB_30m_s_DS_R2.nii	ACA	30m	Right	7090.78	448.841
DS_R2	wrACA_P_FB_30m_s_DS_R2.nii	ACA	30m	Right	7038.41	427.973
DS_R2	wrACA_R_FB_30m_s_DS_R2.nii	ACA	30m	Right	6827.56	409.477
DS_R2	wrACA_T_FB_30m_s_DS_R2.nii	ACA	30m	Right	6706.41	446.372
DS_R2	wrACA_V_FB_30m_s_DS_R2.nii	ACA	30m	Right	7125.15	429.513
DS_R2	wrACA_X_FB_30m_s_DS_R2.nii	ACA	30m	Right	7461.52	551.22
DS_R2	wrACA_A_FB_6hr_s_DS_R2.nii	ACA	6h	Right	7539.56	493.095
DS_R2	wrACA_D_FB_6hr_s_DS_R2.nii	ACA	6h	Right	7191.56	344.266
DS_R2	wrACA_F_FB_6hr_s_DS_R2.nii	ACA	6h	Right	8065.37	260.773
DS_R2	wrACA_G_FB_6hr_s_DS_R2.nii	ACA	6h	Right	7774.41	398.737
DS_R2	wrACA_I_FB_6hr_s_DS_R2.nii	ACA	6h	Right	7406.3	398.131
DS_R2	wrACA_K_FB_6hr_s_DS_R2.nii	ACA	6h	Right	8289.15	323.583
DS_R2	wrACA_N_FB_6hr_s_DS_R2.nii	ACA	6h	Right	8072.11	287.316
DS_R2	wrACA_P_FB_6hr_s_DS_R2.nii	ACA	6h	Right	8388.15	361.031
DS_R2	wrACA_R_FB_6hr_s_DS_R2.nii	ACA	6h	Right	7977.33	420.004
DS_R2	wrACA_T_FB_6hr_s_DS_R2.nii	ACA	6h	Right	8663	458.406
DS_R2	wrACA_V_FB_6hr_s_DS_R2.nii	ACA	6h	Right	8488.78	339.081
DS_R2	wrACA_X_FB_6hr_s_DS_R2.nii	ACA	6h	Right	7322.07	343.853
DS_R2	wrACA_A_FB_24h_s_DS_R2.nii	ACA	24h	Right	7414.22	470.287
DS_R2	wrACA_D_FB_24h_s_DS_R2.nii	ACA	24h	Right	7079.7	569.019
DS_R2	wrACA_F_FB_24h_s_DS_R2.nii	ACA	24h	Right	7494.11	295.195
DS_R2	wrACA_G_FB_24h_s_DS_R2.nii	ACA	24h	Right	7486.48	361.036
DS_R2	wrACA_I_FB_24h_s_DS_R2.nii	ACA	24h	Right	7592.93	224.434
DS_R2	wrACA_K_FB_24h_s_DS_R2.nii	ACA	24h	Right	8225.74	439.759
DS_R2	wrACA_N_FB_24h_s_DS_R2.nii	ACA	24h	Right	8091.81	384.317
DS_R2	wrACA_P_FB_24h_s_DS_R2.nii	ACA	24h	Right	8082.04	265.115
DS_R2	wrACA_R_FB_24h_s_DS_R2.nii	ACA	24h	Right	7963.56	467.151
DS_R2	wrACA_T_FB_24h_s_DS_R2.nii	ACA	24h	Right	8057.7	501.793
DS_R2	wrACA_V_FB_24h_s_DS_R2.nii	ACA	24h	Right	7915.78	391.514
DS_R2	wrACA_X_FB_24h_s_DS_R2.nii	ACA	24h	Right	7872.56	274.642
GP_L	wrForeB_06_GP_L.nii	IL/PL	30m	Left	7151.78	505.343
GP_L	wrForeB_07_GP_L.nii	IL/PL	30m	Left	6629.63	332.055
GP_L	wrForeB_08_GP_L.nii	IL/PL	30m	Left	6444.52	457.99
GP_L	wrForeB_09_GP_L.nii	IL/PL	30m	Left	7004.15	356.178
GP_L	wrForeB_10_GP_L.nii	IL/PL	30m	Left	6850	492.844
GP_L	wrForeB_13_GP_L.nii	IL/PL	30m	Left	6698.89	444.89
GP_L	wrForeB_14_GP_L.nii	IL/PL	30m	Left	6430.52	443.021
GP_L	wrForeB_18_GP_L.nii	IL/PL	30m	Left	6787.11	467.967
GP_L	wrForeB_19_GP_L.nii	IL/PL	30m	Left	6657.74	324.858
GP_L	wrForeB_20_GP_L.nii	IL/PL	30m	Left	6887.78	333.169
GP_L	wrForeB_06_GP_L.nii	IL/PL	24h	Left	7358.04	565.734
GP_L	wrForeB_07_GP_L.nii	IL/PL	24h	Left	6897.89	669.114
GP_L	wrForeB_08_GP_L.nii	IL/PL	24h	Left	7343.85	599.377
GP_L	wrForeB_09_GP_L.nii	IL/PL	24h	Left	7966.07	504.677
GP_L	wrForeB_10_GP_L.nii	IL/PL	24h	Left	8089.63	531.252
GP_L	wrForeB_13_GP_L.nii	IL/PL	24h	Left	7622.85	488.16
GP_L	wrForeB_14_GP_L.nii	IL/PL	24h	Left	7607.04	499.007
GP_L	wrForeB_18_GP_L.nii	IL/PL	24h	Left	7271.48	601.955
GP_L	wrForeB_19_GP_L.nii	IL/PL	24h	Left	7849.59	526.24
GP_L	wrForeB_20_GP_L.nii	IL/PL	24h	Left	7291.67	593.757
GP_L	wrACA_A_FB_30m_s_GP_L.nii	ACA	30m	Left	6669.56	366.075
GP_L	wrACA_D_FB_30m_s_GP_L.nii	ACA	30m	Left	6792.07	548.078
GP_L	wrACA_F_FB_30m_s_GP_L.nii	ACA	30m	Left	6671	400.818
GP_L	wrACA_G_FB_30m_s_GP_L.nii	ACA	30m	Left	6798.96	256.231
GP_L	wrACA_I_FB_30m_s_GP_L.nii	ACA	30m	Left	7065.3	256.013
GP_L	wrACA_K_FB_30m_s_GP_L.nii	ACA	30m	Left	6733.85	438.781
GP_L	wrACA_N_FB_30m_s_GP_L.nii	ACA	30m	Left	6830.41	529.903
GP_L	wrACA_P_FB_30m_s_GP_L.nii	ACA	30m	Left	6800.07	513.364
GP_L	wrACA_R_FB_30m_s_GP_L.nii	ACA	30m	Left	7035.56	289.146
GP_L	wrACA_T_FB_30m_s_GP_L.nii	ACA	30m	Left	6786.48	367.079
GP_L	wrACA_V_FB_30m_s_GP_L.nii	ACA	30m	Left	6920.96	421.911
GP_L	wrACA_X_FB_30m_s_GP_L.nii	ACA	30m	Left	6942.59	357.834
GP_L	wrACA_A_FB_6hr_s_GP_L.nii	ACA	6h	Left	6942.93	368.078
GP_L	wrACA_D_FB_6hr_s_GP_L.nii	ACA	6h	Left	6948.74	558.068
GP_L	wrACA_F_FB_6hr_s_GP_L.nii	ACA	6h	Left	7080.33	477.489
GP_L	wrACA_G_FB_6hr_s_GP_L.nii	ACA	6h	Left	6863.63	396.473
GP_L	wrACA_I_FB_6hr_s_GP_L.nii	ACA	6h	Left	7168.85	427.287
GP_L	wrACA_K_FB_6hr_s_GP_L.nii	ACA	6h	Left	7192.19	326.711
GP_L	wrACA_N_FB_6hr_s_GP_L.nii	ACA	6h	Left	7248.3	468.122
GP_L	wrACA_P_FB_6hr_s_GP_L.nii	ACA	6h	Left	7150.11	490.536
GP_L	wrACA_R_FB_6hr_s_GP_L.nii	ACA	6h	Left	7121.78	365.807
GP_L	wrACA_T_FB_6hr_s_GP_L.nii	ACA	6h	Left	7235.81	255.967
GP_L	wrACA_V_FB_6hr_s_GP_L.nii	ACA	6h	Left	7510.48	338.485
GP_L	wrACA_X_FB_6hr_s_GP_L.nii	ACA	6h	Left	7342.78	469.166
GP_L	wrACA_A_FB_24h_s_GP_L.nii	ACA	24h	Left	7254.78	399.775
GP_L	wrACA_D_FB_24h_s_GP_L.nii	ACA	24h	Left	7002.59	412.231
GP_L	wrACA_F_FB_24h_s_GP_L.nii	ACA	24h	Left	7367.78	391.239
GP_L	wrACA_G_FB_24h_s_GP_L.nii	ACA	24h	Left	7590.3	349.884
GP_L	wrACA_I_FB_24h_s_GP_L.nii	ACA	24h	Left	7610.7	424.959
GP_L	wrACA_K_FB_24h_s_GP_L.nii	ACA	24h	Left	8048.89	506.498
GP_L	wrACA_N_FB_24h_s_GP_L.nii	ACA	24h	Left	8331.22	468.462
GP_L	wrACA_P_FB_24h_s_GP_L.nii	ACA	24h	Left	7654.41	598.791
GP_L	wrACA_R_FB_24h_s_GP_L.nii	ACA	24h	Left	7669.59	576.955
GP_L	wrACA_T_FB_24h_s_GP_L.nii	ACA	24h	Left	8214.52	663.544
GP_L	wrACA_V_FB_24h_s_GP_L.nii	ACA	24h	Left	8193.67	602.596
GP_L	wrACA_X_FB_24h_s_GP_L.nii	ACA	24h	Left	8575.15	394.527
GP_R	wrForeB_06_GP_R.nii	IL/PL	30m	Right	7449.56	406.556
GP_R	wrForeB_07_GP_R.nii	IL/PL	30m	Right	6754.78	433.137
GP_R	wrForeB_08_GP_R.nii	IL/PL	30m	Right	6777.56	361.373
GP_R	wrForeB_09_GP_R.nii	IL/PL	30m	Right	6705.56	417.993
GP_R	wrForeB_10_GP_R.nii	IL/PL	30m	Right	7019.11	371.045
GP_R	wrForeB_13_GP_R.nii	IL/PL	30m	Right	6879.63	332.95
GP_R	wrForeB_14_GP_R.nii	IL/PL	30m	Right	7108.81	325.456
GP_R	wrForeB_18_GP_R.nii	IL/PL	30m	Right	7530.81	358.205
GP_R	wrForeB_19_GP_R.nii	IL/PL	30m	Right	6708.56	404.338
GP_R	wrForeB_20_GP_R.nii	IL/PL	30m	Right	6946.44	346.433
GP_R	wrForeB_06_GP_R.nii	IL/PL	24h	Right	8286.78	513.04
GP_R	wrForeB_07_GP_R.nii	IL/PL	24h	Right	8655.93	653.251
GP_R	wrForeB_08_GP_R.nii	IL/PL	24h	Right	8623.7	557.882
GP_R	wrForeB_09_GP_R.nii	IL/PL	24h	Right	8597.07	620.677
GP_R	wrForeB_10_GP_R.nii	IL/PL	24h	Right	9093.44	416.474
GP_R	wrForeB_13_GP_R.nii	IL/PL	24h	Right	9155.22	447.531
GP_R	wrForeB_14_GP_R.nii	IL/PL	24h	Right	8978.67	595.693
GP_R	wrForeB_18_GP_R.nii	IL/PL	24h	Right	8626.63	485.056
GP_R	wrForeB_19_GP_R.nii	IL/PL	24h	Right	8500.96	582.625
GP_R	wrForeB_20_GP_R.nii	IL/PL	24h	Right	8188.3	437.616
GP_R	wrACA_A_FB_30m_s_GP_R.nii	ACA	30m	Right	6805.37	435.379
GP_R	wrACA_D_FB_30m_s_GP_R.nii	ACA	30m	Right	7004.7	333.724
GP_R	wrACA_F_FB_30m_s_GP_R.nii	ACA	30m	Right	6661.44	320.695
GP_R	wrACA_G_FB_30m_s_GP_R.nii	ACA	30m	Right	6970.85	406.174
GP_R	wrACA_I_FB_30m_s_GP_R.nii	ACA	30m	Right	7033.56	245.52
GP_R	wrACA_K_FB_30m_s_GP_R.nii	ACA	30m	Right	6941.52	362.749
GP_R	wrACA_N_FB_30m_s_GP_R.nii	ACA	30m	Right	7152.04	449.939
GP_R	wrACA_P_FB_30m_s_GP_R.nii	ACA	30m	Right	7046.26	422.875
GP_R	wrACA_R_FB_30m_s_GP_R.nii	ACA	30m	Right	6865	446.065
GP_R	wrACA_T_FB_30m_s_GP_R.nii	ACA	30m	Right	7093.52	410.864
GP_R	wrACA_V_FB_30m_s_GP_R.nii	ACA	30m	Right	7212.78	350.37
GP_R	wrACA_X_FB_30m_s_GP_R.nii	ACA	30m	Right	7133.93	418.178
GP_R	wrACA_A_FB_6hr_s_GP_R.nii	ACA	6h	Right	7284.67	337.981
GP_R	wrACA_D_FB_6hr_s_GP_R.nii	ACA	6h	Right	7236.22	341.979
GP_R	wrACA_F_FB_6hr_s_GP_R.nii	ACA	6h	Right	7229.33	356.028
GP_R	wrACA_G_FB_6hr_s_GP_R.nii	ACA	6h	Right	7474.63	495.091
GP_R	wrACA_I_FB_6hr_s_GP_R.nii	ACA	6h	Right	7557.85	326.169
GP_R	wrACA_K_FB_6hr_s_GP_R.nii	ACA	6h	Right	7782.15	344.356
GP_R	wrACA_N_FB_6hr_s_GP_R.nii	ACA	6h	Right	7916.59	430.847
GP_R	wrACA_P_FB_6hr_s_GP_R.nii	ACA	6h	Right	7921.52	521.201
GP_R	wrACA_R_FB_6hr_s_GP_R.nii	ACA	6h	Right	7281.63	623.365
GP_R	wrACA_T_FB_6hr_s_GP_R.nii	ACA	6h	Right	8106.81	573.548
GP_R	wrACA_V_FB_6hr_s_GP_R.nii	ACA	6h	Right	8053.96	421.924
GP_R	wrACA_X_FB_6hr_s_GP_R.nii	ACA	6h	Right	7430.11	379.005
GP_R	wrACA_A_FB_24h_s_GP_R.nii	ACA	24h	Right	7683.74	534.672
GP_R	wrACA_D_FB_24h_s_GP_R.nii	ACA	24h	Right	7518.11	562.234
GP_R	wrACA_F_FB_24h_s_GP_R.nii	ACA	24h	Right	8203.93	639.499
GP_R	wrACA_G_FB_24h_s_GP_R.nii	ACA	24h	Right	8478.7	474.855
GP_R	wrACA_I_FB_24h_s_GP_R.nii	ACA	24h	Right	8457.93	497.237
GP_R	wrACA_K_FB_24h_s_GP_R.nii	ACA	24h	Right	8747.33	601.042
GP_R	wrACA_N_FB_24h_s_GP_R.nii	ACA	24h	Right	8951.3	571.869
GP_R	wrACA_P_FB_24h_s_GP_R.nii	ACA	24h	Right	8950.15	591.972
GP_R	wrACA_R_FB_24h_s_GP_R.nii	ACA	24h	Right	8606.56	476.813
GP_R	wrACA_T_FB_24h_s_GP_R.nii	ACA	24h	Right	9018.93	882.998
GP_R	wrACA_V_FB_24h_s_GP_R.nii	ACA	24h	Right	8849.56	952.719
GP_R	wrACA_X_FB_24h_s_GP_R.nii	ACA	24h	Right	9242	533.289
LC_L	wrForeB_06_LC_L.nii	IL/PL	30m	Left	8145.11	783.279
LC_L	wrForeB_07_LC_L.nii	IL/PL	30m	Left	8153.85	872.608
LC_L	wrForeB_08_LC_L.nii	IL/PL	30m	Left	8566.15	853.472
LC_L	wrForeB_09_LC_L.nii	IL/PL	30m	Left	8812.63	1370.56
LC_L	wrForeB_10_LC_L.nii	IL/PL	30m	Left	9255.26	1918.78
LC_L	wrForeB_13_LC_L.nii	IL/PL	30m	Left	7835.52	567.662
LC_L	wrForeB_14_LC_L.nii	IL/PL	30m	Left	7743.96	668.815
LC_L	wrForeB_18_LC_L.nii	IL/PL	30m	Left	8287.3	861.966
LC_L	wrForeB_19_LC_L.nii	IL/PL	30m	Left	7456.81	628.017
LC_L	wrForeB_20_LC_L.nii	IL/PL	30m	Left	8043.85	694.329
LC_L	wrForeB_06_LC_L.nii	IL/PL	24h	Left	7791.85	789.569
LC_L	wrForeB_07_LC_L.nii	IL/PL	24h	Left	8397.59	962.313
LC_L	wrForeB_08_LC_L.nii	IL/PL	24h	Left	7628.81	769.43
LC_L	wrForeB_09_LC_L.nii	IL/PL	24h	Left	8061.78	876.56
LC_L	wrForeB_10_LC_L.nii	IL/PL	24h	Left	7661.67	1224.23
LC_L	wrForeB_13_LC_L.nii	IL/PL	24h	Left	7972.52	776.868
LC_L	wrForeB_14_LC_L.nii	IL/PL	24h	Left	7964.7	572.181
LC_L	wrForeB_18_LC_L.nii	IL/PL	24h	Left	8309.48	1184.1
LC_L	wrForeB_19_LC_L.nii	IL/PL	24h	Left	8219.93	1015.33
LC_L	wrForeB_20_LC_L.nii	IL/PL	24h	Left	8287.7	780.93
LC_L	wrACA_A_FB_30m_s_LC_L.nii	ACA	30m	Left	8199.93	669.548
LC_L	wrACA_D_FB_30m_s_LC_L.nii	ACA	30m	Left	8847.67	1161.34
LC_L	wrACA_F_FB_30m_s_LC_L.nii	ACA	30m	Left	8721.22	840.824
LC_L	wrACA_G_FB_30m_s_LC_L.nii	ACA	30m	Left	9068.37	988.331
LC_L	wrACA_I_FB_30m_s_LC_L.nii	ACA	30m	Left	8493.37	780.702
LC_L	wrACA_K_FB_30m_s_LC_L.nii	ACA	30m	Left	8189.04	584.169
LC_L	wrACA_N_FB_30m_s_LC_L.nii	ACA	30m	Left	8668.19	1010.26
LC_L	wrACA_P_FB_30m_s_LC_L.nii	ACA	30m	Left	8234.56	408.512
LC_L	wrACA_R_FB_30m_s_LC_L.nii	ACA	30m	Left	8467.59	821.791
LC_L	wrACA_T_FB_30m_s_LC_L.nii	ACA	30m	Left	8359.26	512.904
LC_L	wrACA_V_FB_30m_s_LC_L.nii	ACA	30m	Left	8098.7	847.528
LC_L	wrACA_X_FB_30m_s_LC_L.nii	ACA	30m	Left	8923.48	903.28
LC_L	wrACA_A_FB_6hr_s_LC_L.nii	ACA	6h	Left	8458.11	607.44
LC_L	wrACA_D_FB_6hr_s_LC_L.nii	ACA	6h	Left	8658.56	661.386
LC_L	wrACA_F_FB_6hr_s_LC_L.nii	ACA	6h	Left	9298.52	1234.48
LC_L	wrACA_G_FB_6hr_s_LC_L.nii	ACA	6h	Left	9103.81	813.658
LC_L	wrACA_I_FB_6hr_s_LC_L.nii	ACA	6h	Left	8282.81	878.165
LC_L	wrACA_K_FB_6hr_s_LC_L.nii	ACA	6h	Left	8424.22	554.258
LC_L	wrACA_N_FB_6hr_s_LC_L.nii	ACA	6h	Left	8506.11	970.452
LC_L	wrACA_P_FB_6hr_s_LC_L.nii	ACA	6h	Left	8311.74	696.902
LC_L	wrACA_R_FB_6hr_s_LC_L.nii	ACA	6h	Left	8353.52	678.73
LC_L	wrACA_T_FB_6hr_s_LC_L.nii	ACA	6h	Left	8587.93	846.917
LC_L	wrACA_V_FB_6hr_s_LC_L.nii	ACA	6h	Left	8655.74	719.603
LC_L	wrACA_X_FB_6hr_s_LC_L.nii	ACA	6h	Left	9429.22	1056.96
LC_L	wrACA_A_FB_24h_s_LC_L.nii	ACA	24h	Left	8233.44	620.624
LC_L	wrACA_D_FB_24h_s_LC_L.nii	ACA	24h	Left	8277.07	852.722
LC_L	wrACA_F_FB_24h_s_LC_L.nii	ACA	24h	Left	8917.41	1827.86
LC_L	wrACA_G_FB_24h_s_LC_L.nii	ACA	24h	Left	9002.93	929.88
LC_L	wrACA_I_FB_24h_s_LC_L.nii	ACA	24h	Left	8577.44	747.732
LC_L	wrACA_K_FB_24h_s_LC_L.nii	ACA	24h	Left	8012.11	727.494
LC_L	wrACA_N_FB_24h_s_LC_L.nii	ACA	24h	Left	8500.07	956.13
LC_L	wrACA_P_FB_24h_s_LC_L.nii	ACA	24h	Left	8760.56	773.018
LC_L	wrACA_R_FB_24h_s_LC_L.nii	ACA	24h	Left	8207.52	624.208
LC_L	wrACA_T_FB_24h_s_LC_L.nii	ACA	24h	Left	8430.85	824.033
LC_L	wrACA_V_FB_24h_s_LC_L.nii	ACA	24h	Left	8369.26	892.579
LC_L	wrACA_X_FB_24h_s_LC_L.nii	ACA	24h	Left	8992	713.037
LC_R	wrForeB_06_LC_R.nii	IL/PL	30m	Right	7457.48	353.85
LC_R	wrForeB_07_LC_R.nii	IL/PL	30m	Right	7553.11	736.038
LC_R	wrForeB_08_LC_R.nii	IL/PL	30m	Right	7688.3	569.098
LC_R	wrForeB_09_LC_R.nii	IL/PL	30m	Right	8152.26	1152.79
LC_R	wrForeB_10_LC_R.nii	IL/PL	30m	Right	7927.93	1177.21
LC_R	wrForeB_13_LC_R.nii	IL/PL	30m	Right	7308.74	668.199
LC_R	wrForeB_14_LC_R.nii	IL/PL	30m	Right	7712.07	390.481
LC_R	wrForeB_18_LC_R.nii	IL/PL	30m	Right	7777.93	748.501
LC_R	wrForeB_19_LC_R.nii	IL/PL	30m	Right	7594.22	564.704
LC_R	wrForeB_20_LC_R.nii	IL/PL	30m	Right	7943.59	569.929
LC_R	wrForeB_06_LC_R.nii	IL/PL	24h	Right	7689.44	477.972
LC_R	wrForeB_07_LC_R.nii	IL/PL	24h	Right	8388.63	1351.93
LC_R	wrForeB_08_LC_R.nii	IL/PL	24h	Right	7948.85	539.153
LC_R	wrForeB_09_LC_R.nii	IL/PL	24h	Right	8069.81	757.115
LC_R	wrForeB_10_LC_R.nii	IL/PL	24h	Right	7743.78	490.734
LC_R	wrForeB_13_LC_R.nii	IL/PL	24h	Right	7794.48	670.709
LC_R	wrForeB_14_LC_R.nii	IL/PL	24h	Right	7892.59	487.442
LC_R	wrForeB_18_LC_R.nii	IL/PL	24h	Right	7757.74	808.373
LC_R	wrForeB_19_LC_R.nii	IL/PL	24h	Right	7791.04	573.857
LC_R	wrForeB_20_LC_R.nii	IL/PL	24h	Right	8086.56	614.052
LC_R	wrACA_A_FB_30m_s_LC_R.nii	ACA	30m	Right	8229.81	509.207
LC_R	wrACA_D_FB_30m_s_LC_R.nii	ACA	30m	Right	7733.93	882.344
LC_R	wrACA_F_FB_30m_s_LC_R.nii	ACA	30m	Right	7995.3	490.177
LC_R	wrACA_G_FB_30m_s_LC_R.nii	ACA	30m	Right	8277.37	562.797
LC_R	wrACA_I_FB_30m_s_LC_R.nii	ACA	30m	Right	8150.81	752.162
LC_R	wrACA_K_FB_30m_s_LC_R.nii	ACA	30m	Right	7734.7	603.057
LC_R	wrACA_N_FB_30m_s_LC_R.nii	ACA	30m	Right	8014.04	793.52
LC_R	wrACA_P_FB_30m_s_LC_R.nii	ACA	30m	Right	8099.3	633.243
LC_R	wrACA_R_FB_30m_s_LC_R.nii	ACA	30m	Right	8006.63	557.815
LC_R	wrACA_T_FB_30m_s_LC_R.nii	ACA	30m	Right	8075.37	669.366
LC_R	wrACA_V_FB_30m_s_LC_R.nii	ACA	30m	Right	7891.7	523.291
LC_R	wrACA_X_FB_30m_s_LC_R.nii	ACA	30m	Right	8267.59	978.173
LC_R	wrACA_A_FB_6hr_s_LC_R.nii	ACA	6h	Right	8372.7	694.294
LC_R	wrACA_D_FB_6hr_s_LC_R.nii	ACA	6h	Right	7838.96	544.308
LC_R	wrACA_F_FB_6hr_s_LC_R.nii	ACA	6h	Right	8206.67	1097.56
LC_R	wrACA_G_FB_6hr_s_LC_R.nii	ACA	6h	Right	8639.22	609.678
LC_R	wrACA_I_FB_6hr_s_LC_R.nii	ACA	6h	Right	8115.52	577.254
LC_R	wrACA_K_FB_6hr_s_LC_R.nii	ACA	6h	Right	7853.81	611.31
LC_R	wrACA_N_FB_6hr_s_LC_R.nii	ACA	6h	Right	8019.15	627.714
LC_R	wrACA_P_FB_6hr_s_LC_R.nii	ACA	6h	Right	8409.74	695.412
LC_R	wrACA_R_FB_6hr_s_LC_R.nii	ACA	6h	Right	8178.37	547.572
LC_R	wrACA_T_FB_6hr_s_LC_R.nii	ACA	6h	Right	8461.74	667.985
LC_R	wrACA_V_FB_6hr_s_LC_R.nii	ACA	6h	Right	8288.74	827.906
LC_R	wrACA_X_FB_6hr_s_LC_R.nii	ACA	6h	Right	8355.56	1040.22
LC_R	wrACA_A_FB_24h_s_LC_R.nii	ACA	24h	Right	8303.26	579.925
LC_R	wrACA_D_FB_24h_s_LC_R.nii	ACA	24h	Right	8397.11	875.561
LC_R	wrACA_F_FB_24h_s_LC_R.nii	ACA	24h	Right	8189.04	1238.34
LC_R	wrACA_G_FB_24h_s_LC_R.nii	ACA	24h	Right	7987	722.049
LC_R	wrACA_I_FB_24h_s_LC_R.nii	ACA	24h	Right	8320.96	761.153
LC_R	wrACA_K_FB_24h_s_LC_R.nii	ACA	24h	Right	8203.63	575.155
LC_R	wrACA_N_FB_24h_s_LC_R.nii	ACA	24h	Right	7872.33	716.702
LC_R	wrACA_P_FB_24h_s_LC_R.nii	ACA	24h	Right	8181.7	716.308
LC_R	wrACA_R_FB_24h_s_LC_R.nii	ACA	24h	Right	8021.26	583.644
LC_R	wrACA_T_FB_24h_s_LC_R.nii	ACA	24h	Right	8504.44	705.888
LC_R	wrACA_V_FB_24h_s_LC_R.nii	ACA	24h	Right	8077.93	886.31
LC_R	wrACA_X_FB_24h_s_LC_R.nii	ACA	24h	Right	8449.04	833.021
NAc_L2	wrForeB_06_NAc_L2.nii	IL/PL	30m	Left	7597.89	431.512
NAc_L2	wrForeB_07_NAc_L2.nii	IL/PL	30m	Left	7911.56	622.811
NAc_L2	wrForeB_08_NAc_L2.nii	IL/PL	30m	Left	7562.85	490.777
NAc_L2	wrForeB_09_NAc_L2.nii	IL/PL	30m	Left	7322.3	405.453
NAc_L2	wrForeB_10_NAc_L2.nii	IL/PL	30m	Left	7309.33	397.142
NAc_L2	wrForeB_13_NAc_L2.nii	IL/PL	30m	Left	7598.52	334.536
NAc_L2	wrForeB_14_NAc_L2.nii	IL/PL	30m	Left	7607.96	319.028
NAc_L2	wrForeB_18_NAc_L2.nii	IL/PL	30m	Left	7717.44	436.814
NAc_L2	wrForeB_19_NAc_L2.nii	IL/PL	30m	Left	7170.59	423.141
NAc_L2	wrForeB_20_NAc_L2.nii	IL/PL	30m	Left	7434.89	411.857
NAc_L2	wrForeB_06_NAc_L2.nii	IL/PL	24h	Left	7966.74	314.407
NAc_L2	wrForeB_07_NAc_L2.nii	IL/PL	24h	Left	8234.67	248.647
NAc_L2	wrForeB_08_NAc_L2.nii	IL/PL	24h	Left	8148.74	519.99
NAc_L2	wrForeB_09_NAc_L2.nii	IL/PL	24h	Left	7870.78	397.021
NAc_L2	wrForeB_10_NAc_L2.nii	IL/PL	24h	Left	8073.48	442.235
NAc_L2	wrForeB_13_NAc_L2.nii	IL/PL	24h	Left	7951.33	298.184
NAc_L2	wrForeB_14_NAc_L2.nii	IL/PL	24h	Left	7861.59	311.745
NAc_L2	wrForeB_18_NAc_L2.nii	IL/PL	24h	Left	7805.44	343.527
NAc_L2	wrForeB_19_NAc_L2.nii	IL/PL	24h	Left	7913.81	394.811
NAc_L2	wrForeB_20_NAc_L2.nii	IL/PL	24h	Left	7364.63	304.056
NAc_L2	wrACA_A_FB_30m_s_NAc_L2.nii	ACA	30m	Left	7582.19	472.336
NAc_L2	wrACA_D_FB_30m_s_NAc_L2.nii	ACA	30m	Left	7475.59	542.761
NAc_L2	wrACA_F_FB_30m_s_NAc_L2.nii	ACA	30m	Left	7443.67	460.105
NAc_L2	wrACA_G_FB_30m_s_NAc_L2.nii	ACA	30m	Left	7567.07	396.42
NAc_L2	wrACA_I_FB_30m_s_NAc_L2.nii	ACA	30m	Left	7725.59	415.234
NAc_L2	wrACA_K_FB_30m_s_NAc_L2.nii	ACA	30m	Left	7084.93	417.061
NAc_L2	wrACA_N_FB_30m_s_NAc_L2.nii	ACA	30m	Left	7285.07	545.027
NAc_L2	wrACA_P_FB_30m_s_NAc_L2.nii	ACA	30m	Left	7598.78	679.286
NAc_L2	wrACA_R_FB_30m_s_NAc_L2.nii	ACA	30m	Left	7636.41	433.087
NAc_L2	wrACA_T_FB_30m_s_NAc_L2.nii	ACA	30m	Left	7402.7	313.11
NAc_L2	wrACA_V_FB_30m_s_NAc_L2.nii	ACA	30m	Left	7719.81	434.7
NAc_L2	wrACA_X_FB_30m_s_NAc_L2.nii	ACA	30m	Left	7910.67	409.531
NAc_L2	wrACA_A_FB_6hr_s_NAc_L2.nii	ACA	6h	Left	7405.67	552.431
NAc_L2	wrACA_D_FB_6hr_s_NAc_L2.nii	ACA	6h	Left	7512.3	346.433
NAc_L2	wrACA_F_FB_6hr_s_NAc_L2.nii	ACA	6h	Left	7568.85	507.046
NAc_L2	wrACA_G_FB_6hr_s_NAc_L2.nii	ACA	6h	Left	7483.52	476.457
NAc_L2	wrACA_I_FB_6hr_s_NAc_L2.nii	ACA	6h	Left	7462.48	327.04
NAc_L2	wrACA_K_FB_6hr_s_NAc_L2.nii	ACA	6h	Left	7624.81	318.772
NAc_L2	wrACA_N_FB_6hr_s_NAc_L2.nii	ACA	6h	Left	7721.74	474.993
NAc_L2	wrACA_P_FB_6hr_s_NAc_L2.nii	ACA	6h	Left	7642.48	756.799
NAc_L2	wrACA_R_FB_6hr_s_NAc_L2.nii	ACA	6h	Left	7363.85	425.46
NAc_L2	wrACA_T_FB_6hr_s_NAc_L2.nii	ACA	6h	Left	8041.81	412.374
NAc_L2	wrACA_V_FB_6hr_s_NAc_L2.nii	ACA	6h	Left	7968.52	327.856
NAc_L2	wrACA_X_FB_6hr_s_NAc_L2.nii	ACA	6h	Left	7578.56	433.971
NAc_L2	wrACA_A_FB_24h_s_NAc_L2.nii	ACA	24h	Left	7622.22	490.118
NAc_L2	wrACA_D_FB_24h_s_NAc_L2.nii	ACA	24h	Left	7347.41	584.248
NAc_L2	wrACA_F_FB_24h_s_NAc_L2.nii	ACA	24h	Left	7848.67	676.329
NAc_L2	wrACA_G_FB_24h_s_NAc_L2.nii	ACA	24h	Left	7623.78	359.821
NAc_L2	wrACA_I_FB_24h_s_NAc_L2.nii	ACA	24h	Left	7774.19	366.986
NAc_L2	wrACA_K_FB_24h_s_NAc_L2.nii	ACA	24h	Left	7652.63	366.201
NAc_L2	wrACA_N_FB_24h_s_NAc_L2.nii	ACA	24h	Left	7641.41	347.598
NAc_L2	wrACA_P_FB_24h_s_NAc_L2.nii	ACA	24h	Left	7887.44	457.166
NAc_L2	wrACA_R_FB_24h_s_NAc_L2.nii	ACA	24h	Left	7614.78	344.218
NAc_L2	wrACA_T_FB_24h_s_NAc_L2.nii	ACA	24h	Left	7948.78	387.2
NAc_L2	wrACA_V_FB_24h_s_NAc_L2.nii	ACA	24h	Left	7976.59	231.096
NAc_L2	wrACA_X_FB_24h_s_NAc_L2.nii	ACA	24h	Left	8668.56	451.835
NAc_R2	wrForeB_06_NAc_R2.nii	IL/PL	30m	Right	7335.22	375.616
NAc_R2	wrForeB_07_NAc_R2.nii	IL/PL	30m	Right	7363.78	432.683
NAc_R2	wrForeB_08_NAc_R2.nii	IL/PL	30m	Right	7452.96	358.525
NAc_R2	wrForeB_09_NAc_R2.nii	IL/PL	30m	Right	7545.15	491.739
NAc_R2	wrForeB_10_NAc_R2.nii	IL/PL	30m	Right	7629.7	437.665
NAc_R2	wrForeB_13_NAc_R2.nii	IL/PL	30m	Right	7853.11	331.258
NAc_R2	wrForeB_14_NAc_R2.nii	IL/PL	30m	Right	7463.22	435.997
NAc_R2	wrForeB_18_NAc_R2.nii	IL/PL	30m	Right	7575.67	457.224
NAc_R2	wrForeB_19_NAc_R2.nii	IL/PL	30m	Right	7380.26	477.923
NAc_R2	wrForeB_20_NAc_R2.nii	IL/PL	30m	Right	7325.15	397.857
NAc_R2	wrForeB_06_NAc_R2.nii	IL/PL	24h	Right	7861.56	393.859
NAc_R2	wrForeB_07_NAc_R2.nii	IL/PL	24h	Right	8532.11	477.031
NAc_R2	wrForeB_08_NAc_R2.nii	IL/PL	24h	Right	8012	430.703
NAc_R2	wrForeB_09_NAc_R2.nii	IL/PL	24h	Right	8275.07	542.386
NAc_R2	wrForeB_10_NAc_R2.nii	IL/PL	24h	Right	8051.19	404.701
NAc_R2	wrForeB_13_NAc_R2.nii	IL/PL	24h	Right	8210.22	438.783
NAc_R2	wrForeB_14_NAc_R2.nii	IL/PL	24h	Right	7835.33	395.103
NAc_R2	wrForeB_18_NAc_R2.nii	IL/PL	24h	Right	7430.44	420.88
NAc_R2	wrForeB_19_NAc_R2.nii	IL/PL	24h	Right	7674.63	489.85
NAc_R2	wrForeB_20_NAc_R2.nii	IL/PL	24h	Right	7503.81	371.519
NAc_R2	wrACA_A_FB_30m_s_NAc_R2.nii	ACA	30m	Right	7634.3	613.384
NAc_R2	wrACA_D_FB_30m_s_NAc_R2.nii	ACA	30m	Right	7299.63	437.857
NAc_R2	wrACA_F_FB_30m_s_NAc_R2.nii	ACA	30m	Right	7525.26	536.154
NAc_R2	wrACA_G_FB_30m_s_NAc_R2.nii	ACA	30m	Right	7695.41	396.387
NAc_R2	wrACA_I_FB_30m_s_NAc_R2.nii	ACA	30m	Right	7505	394.437
NAc_R2	wrACA_K_FB_30m_s_NAc_R2.nii	ACA	30m	Right	7336	413.025
NAc_R2	wrACA_N_FB_30m_s_NAc_R2.nii	ACA	30m	Right	7366.19	464.527
NAc_R2	wrACA_P_FB_30m_s_NAc_R2.nii	ACA	30m	Right	7452.26	327.272
NAc_R2	wrACA_R_FB_30m_s_NAc_R2.nii	ACA	30m	Right	7438.19	411.901
NAc_R2	wrACA_T_FB_30m_s_NAc_R2.nii	ACA	30m	Right	7243.07	418.907
NAc_R2	wrACA_V_FB_30m_s_NAc_R2.nii	ACA	30m	Right	7374.93	443.186
NAc_R2	wrACA_X_FB_30m_s_NAc_R2.nii	ACA	30m	Right	7809.15	480.367
NAc_R2	wrACA_A_FB_6hr_s_NAc_R2.nii	ACA	6h	Right	7752.85	562.478
NAc_R2	wrACA_D_FB_6hr_s_NAc_R2.nii	ACA	6h	Right	7708.67	381.348
NAc_R2	wrACA_F_FB_6hr_s_NAc_R2.nii	ACA	6h	Right	7653.07	414.025
NAc_R2	wrACA_G_FB_6hr_s_NAc_R2.nii	ACA	6h	Right	7551.19	474.929
NAc_R2	wrACA_I_FB_6hr_s_NAc_R2.nii	ACA	6h	Right	7474.19	391.671
NAc_R2	wrACA_K_FB_6hr_s_NAc_R2.nii	ACA	6h	Right	7478.89	303.183
NAc_R2	wrACA_N_FB_6hr_s_NAc_R2.nii	ACA	6h	Right	7650.04	482.958
NAc_R2	wrACA_P_FB_6hr_s_NAc_R2.nii	ACA	6h	Right	7582.07	383.343
NAc_R2	wrACA_R_FB_6hr_s_NAc_R2.nii	ACA	6h	Right	7481.44	421.944
NAc_R2	wrACA_T_FB_6hr_s_NAc_R2.nii	ACA	6h	Right	7884.15	600.959
NAc_R2	wrACA_V_FB_6hr_s_NAc_R2.nii	ACA	6h	Right	8005.89	404.767
NAc_R2	wrACA_X_FB_6hr_s_NAc_R2.nii	ACA	6h	Right	7193.44	296.059
NAc_R2	wrACA_A_FB_24h_s_NAc_R2.nii	ACA	24h	Right	7682.15	556.598
NAc_R2	wrACA_D_FB_24h_s_NAc_R2.nii	ACA	24h	Right	7809.48	499.545
NAc_R2	wrACA_F_FB_24h_s_NAc_R2.nii	ACA	24h	Right	7916.22	499.658
NAc_R2	wrACA_G_FB_24h_s_NAc_R2.nii	ACA	24h	Right	7908.7	386.4
NAc_R2	wrACA_I_FB_24h_s_NAc_R2.nii	ACA	24h	Right	7995.52	414.379
NAc_R2	wrACA_K_FB_24h_s_NAc_R2.nii	ACA	24h	Right	7941.11	468.217
NAc_R2	wrACA_N_FB_24h_s_NAc_R2.nii	ACA	24h	Right	7758.74	407.365
NAc_R2	wrACA_P_FB_24h_s_NAc_R2.nii	ACA	24h	Right	7853.15	388.605
NAc_R2	wrACA_R_FB_24h_s_NAc_R2.nii	ACA	24h	Right	7861.41	460.265
NAc_R2	wrACA_T_FB_24h_s_NAc_R2.nii	ACA	24h	Right	8338.19	366.063
NAc_R2	wrACA_V_FB_24h_s_NAc_R2.nii	ACA	24h	Right	8227.11	341.073
NAc_R2	wrACA_X_FB_24h_s_NAc_R2.nii	ACA	24h	Right	8793.52	371.129
RNT_L2	wrForeB_06_RNT_L2.nii	IL/PL	30m	Left	7157.7	401.682
RNT_L2	wrForeB_07_RNT_L2.nii	IL/PL	30m	Left	6758.44	404.257
RNT_L2	wrForeB_08_RNT_L2.nii	IL/PL	30m	Left	6692.93	414.739
RNT_L2	wrForeB_09_RNT_L2.nii	IL/PL	30m	Left	7088.3	480.287
RNT_L2	wrForeB_10_RNT_L2.nii	IL/PL	30m	Left	7177.15	460.718
RNT_L2	wrForeB_13_RNT_L2.nii	IL/PL	30m	Left	6682.63	488.616
RNT_L2	wrForeB_14_RNT_L2.nii	IL/PL	30m	Left	6955.19	494.089
RNT_L2	wrForeB_18_RNT_L2.nii	IL/PL	30m	Left	6805.44	412.507
RNT_L2	wrForeB_19_RNT_L2.nii	IL/PL	30m	Left	6700	494.305
RNT_L2	wrForeB_20_RNT_L2.nii	IL/PL	30m	Left	7138.44	423.968
RNT_L2	wrForeB_06_RNT_L2.nii	IL/PL	24h	Left	7214.59	474.45
RNT_L2	wrForeB_07_RNT_L2.nii	IL/PL	24h	Left	6873.59	329.288
RNT_L2	wrForeB_08_RNT_L2.nii	IL/PL	24h	Left	7055.37	373.38
RNT_L2	wrForeB_09_RNT_L2.nii	IL/PL	24h	Left	7232.26	686.883
RNT_L2	wrForeB_10_RNT_L2.nii	IL/PL	24h	Left	7272.63	481.969
RNT_L2	wrForeB_13_RNT_L2.nii	IL/PL	24h	Left	7128	571.351
RNT_L2	wrForeB_14_RNT_L2.nii	IL/PL	24h	Left	6964.89	586.338
RNT_L2	wrForeB_18_RNT_L2.nii	IL/PL	24h	Left	7077.59	427.914
RNT_L2	wrForeB_19_RNT_L2.nii	IL/PL	24h	Left	7102.44	652.431
RNT_L2	wrForeB_20_RNT_L2.nii	IL/PL	24h	Left	7130.07	473.812
RNT_L2	wrACA_A_FB_30m_s_RNT_L2.nii	ACA	30m	Left	7199.48	559.194
RNT_L2	wrACA_D_FB_30m_s_RNT_L2.nii	ACA	30m	Left	7055	511.387
RNT_L2	wrACA_F_FB_30m_s_RNT_L2.nii	ACA	30m	Left	7166.74	488.202
RNT_L2	wrACA_G_FB_30m_s_RNT_L2.nii	ACA	30m	Left	7232.59	383.856
RNT_L2	wrACA_I_FB_30m_s_RNT_L2.nii	ACA	30m	Left	7019.48	415.492
RNT_L2	wrACA_K_FB_30m_s_RNT_L2.nii	ACA	30m	Left	6948.04	518.844
RNT_L2	wrACA_N_FB_30m_s_RNT_L2.nii	ACA	30m	Left	7038.93	463.43
RNT_L2	wrACA_P_FB_30m_s_RNT_L2.nii	ACA	30m	Left	6902.74	632.033
RNT_L2	wrACA_R_FB_30m_s_RNT_L2.nii	ACA	30m	Left	7256.63	409.064
RNT_L2	wrACA_T_FB_30m_s_RNT_L2.nii	ACA	30m	Left	6845.89	355.235
RNT_L2	wrACA_V_FB_30m_s_RNT_L2.nii	ACA	30m	Left	7023.19	625.74
RNT_L2	wrACA_X_FB_30m_s_RNT_L2.nii	ACA	30m	Left	6774.56	344.692
RNT_L2	wrACA_A_FB_6hr_s_RNT_L2.nii	ACA	6h	Left	7222.67	443.828
RNT_L2	wrACA_D_FB_6hr_s_RNT_L2.nii	ACA	6h	Left	7192.19	531.582
RNT_L2	wrACA_F_FB_6hr_s_RNT_L2.nii	ACA	6h	Left	7794.07	537.241
RNT_L2	wrACA_G_FB_6hr_s_RNT_L2.nii	ACA	6h	Left	7670.19	450.376
RNT_L2	wrACA_I_FB_6hr_s_RNT_L2.nii	ACA	6h	Left	7588.78	454.275
RNT_L2	wrACA_K_FB_6hr_s_RNT_L2.nii	ACA	6h	Left	8266.48	564.639
RNT_L2	wrACA_N_FB_6hr_s_RNT_L2.nii	ACA	6h	Left	8184.52	763.693
RNT_L2	wrACA_P_FB_6hr_s_RNT_L2.nii	ACA	6h	Left	7781.3	748.97
RNT_L2	wrACA_R_FB_6hr_s_RNT_L2.nii	ACA	6h	Left	7459	684.447
RNT_L2	wrACA_T_FB_6hr_s_RNT_L2.nii	ACA	6h	Left	8267.11	782.427
RNT_L2	wrACA_V_FB_6hr_s_RNT_L2.nii	ACA	6h	Left	7559.33	783.828
RNT_L2	wrACA_X_FB_6hr_s_RNT_L2.nii	ACA	6h	Left	8583.74	495.244
RNT_L2	wrACA_A_FB_24h_s_RNT_L2.nii	ACA	24h	Left	7311.85	499.789
RNT_L2	wrACA_D_FB_24h_s_RNT_L2.nii	ACA	24h	Left	7310.7	548.089
RNT_L2	wrACA_F_FB_24h_s_RNT_L2.nii	ACA	24h	Left	7519.7	551.362
RNT_L2	wrACA_G_FB_24h_s_RNT_L2.nii	ACA	24h	Left	7540.74	308.792
RNT_L2	wrACA_I_FB_24h_s_RNT_L2.nii	ACA	24h	Left	7329.67	405.153
RNT_L2	wrACA_K_FB_24h_s_RNT_L2.nii	ACA	24h	Left	7788.26	502.891
RNT_L2	wrACA_N_FB_24h_s_RNT_L2.nii	ACA	24h	Left	7585	830.652
RNT_L2	wrACA_P_FB_24h_s_RNT_L2.nii	ACA	24h	Left	7707.96	632.646
RNT_L2	wrACA_R_FB_24h_s_RNT_L2.nii	ACA	24h	Left	7418.26	455.19
RNT_L2	wrACA_T_FB_24h_s_RNT_L2.nii	ACA	24h	Left	7539.67	667.798
RNT_L2	wrACA_V_FB_24h_s_RNT_L2.nii	ACA	24h	Left	7252.48	556
RNT_L2	wrACA_X_FB_24h_s_RNT_L2.nii	ACA	24h	Left	8112.67	477.825
RNT_R2	wrForeB_06_RNT_R2.nii	IL/PL	30m	Right	7345.3	367.677
RNT_R2	wrForeB_07_RNT_R2.nii	IL/PL	30m	Right	6904.41	429.041
RNT_R2	wrForeB_08_RNT_R2.nii	IL/PL	30m	Right	6146.89	408.179
RNT_R2	wrForeB_09_RNT_R2.nii	IL/PL	30m	Right	7464.74	356.138
RNT_R2	wrForeB_10_RNT_R2.nii	IL/PL	30m	Right	7583.59	455.357
RNT_R2	wrForeB_13_RNT_R2.nii	IL/PL	30m	Right	7123.96	394.53
RNT_R2	wrForeB_14_RNT_R2.nii	IL/PL	30m	Right	7227.07	526.207
RNT_R2	wrForeB_18_RNT_R2.nii	IL/PL	30m	Right	7676.19	374.91
RNT_R2	wrForeB_19_RNT_R2.nii	IL/PL	30m	Right	7005.07	331.479
RNT_R2	wrForeB_20_RNT_R2.nii	IL/PL	30m	Right	7314.44	390.646
RNT_R2	wrForeB_06_RNT_R2.nii	IL/PL	24h	Right	7771.04	369.978
RNT_R2	wrForeB_07_RNT_R2.nii	IL/PL	24h	Right	7401.44	284.035
RNT_R2	wrForeB_08_RNT_R2.nii	IL/PL	24h	Right	7279.33	359.825
RNT_R2	wrForeB_09_RNT_R2.nii	IL/PL	24h	Right	7923.67	206.167
RNT_R2	wrForeB_10_RNT_R2.nii	IL/PL	24h	Right	7954.52	316.102
RNT_R2	wrForeB_13_RNT_R2.nii	IL/PL	24h	Right	7445.15	302.3
RNT_R2	wrForeB_14_RNT_R2.nii	IL/PL	24h	Right	7735.22	383.761
RNT_R2	wrForeB_18_RNT_R2.nii	IL/PL	24h	Right	7601.37	382.545
RNT_R2	wrForeB_19_RNT_R2.nii	IL/PL	24h	Right	7892.52	205.013
RNT_R2	wrForeB_20_RNT_R2.nii	IL/PL	24h	Right	7523.41	375.567
RNT_R2	wrACA_A_FB_30m_s_RNT_R2.nii	ACA	30m	Right	7124.11	561.202
RNT_R2	wrACA_D_FB_30m_s_RNT_R2.nii	ACA	30m	Right	6966.52	421.508
RNT_R2	wrACA_F_FB_30m_s_RNT_R2.nii	ACA	30m	Right	7051.74	480.2
RNT_R2	wrACA_G_FB_30m_s_RNT_R2.nii	ACA	30m	Right	7035.74	264.662
RNT_R2	wrACA_I_FB_30m_s_RNT_R2.nii	ACA	30m	Right	7172.44	376.8
RNT_R2	wrACA_K_FB_30m_s_RNT_R2.nii	ACA	30m	Right	7185.41	464.519
RNT_R2	wrACA_N_FB_30m_s_RNT_R2.nii	ACA	30m	Right	7296.26	431.673
RNT_R2	wrACA_P_FB_30m_s_RNT_R2.nii	ACA	30m	Right	7076.59	427.455
RNT_R2	wrACA_R_FB_30m_s_RNT_R2.nii	ACA	30m	Right	6971.56	470.718
RNT_R2	wrACA_T_FB_30m_s_RNT_R2.nii	ACA	30m	Right	6903.3	279.25
RNT_R2	wrACA_V_FB_30m_s_RNT_R2.nii	ACA	30m	Right	7040.59	376.005
RNT_R2	wrACA_X_FB_30m_s_RNT_R2.nii	ACA	30m	Right	7034.56	467.027
RNT_R2	wrACA_A_FB_6hr_s_RNT_R2.nii	ACA	6h	Right	7797.78	350.734
RNT_R2	wrACA_D_FB_6hr_s_RNT_R2.nii	ACA	6h	Right	7478.7	467.591
RNT_R2	wrACA_F_FB_6hr_s_RNT_R2.nii	ACA	6h	Right	8372.07	467.92
RNT_R2	wrACA_G_FB_6hr_s_RNT_R2.nii	ACA	6h	Right	8571.96	392.169
RNT_R2	wrACA_I_FB_6hr_s_RNT_R2.nii	ACA	6h	Right	8286.48	604.514
RNT_R2	wrACA_K_FB_6hr_s_RNT_R2.nii	ACA	6h	Right	8163.26	370.75
RNT_R2	wrACA_N_FB_6hr_s_RNT_R2.nii	ACA	6h	Right	8677.63	407.007
RNT_R2	wrACA_P_FB_6hr_s_RNT_R2.nii	ACA	6h	Right	8642.41	529.863
RNT_R2	wrACA_R_FB_6hr_s_RNT_R2.nii	ACA	6h	Right	8591.63	422.143
RNT_R2	wrACA_T_FB_6hr_s_RNT_R2.nii	ACA	6h	Right	8559.26	420.95
RNT_R2	wrACA_V_FB_6hr_s_RNT_R2.nii	ACA	6h	Right	8810.85	344.161
RNT_R2	wrACA_X_FB_6hr_s_RNT_R2.nii	ACA	6h	Right	7702.56	311.292
RNT_R2	wrACA_A_FB_24h_s_RNT_R2.nii	ACA	24h	Right	7364.52	211.509
RNT_R2	wrACA_D_FB_24h_s_RNT_R2.nii	ACA	24h	Right	7420.19	490.411
RNT_R2	wrACA_F_FB_24h_s_RNT_R2.nii	ACA	24h	Right	7712.59	359.11
RNT_R2	wrACA_G_FB_24h_s_RNT_R2.nii	ACA	24h	Right	7674.04	281.457
RNT_R2	wrACA_I_FB_24h_s_RNT_R2.nii	ACA	24h	Right	7521.74	287.524
RNT_R2	wrACA_K_FB_24h_s_RNT_R2.nii	ACA	24h	Right	7751.19	285.216
RNT_R2	wrACA_N_FB_24h_s_RNT_R2.nii	ACA	24h	Right	7785.37	374.333
RNT_R2	wrACA_P_FB_24h_s_RNT_R2.nii	ACA	24h	Right	7757.33	334.767
RNT_R2	wrACA_R_FB_24h_s_RNT_R2.nii	ACA	24h	Right	7852.85	447.497
RNT_R2	wrACA_T_FB_24h_s_RNT_R2.nii	ACA	24h	Right	7568.22	207.933
RNT_R2	wrACA_V_FB_24h_s_RNT_R2.nii	ACA	24h	Right	7988.11	312.979
RNT_R2	wrACA_X_FB_24h_s_RNT_R2.nii	ACA	24h	Right	7655.89	268.867
SNr_L	wrForeB_06_SNr_L.nii	IL/PL	30m	Left	7285.59	502.197
SNr_L	wrForeB_07_SNr_L.nii	IL/PL	30m	Left	7739	493.622
SNr_L	wrForeB_08_SNr_L.nii	IL/PL	30m	Left	7154.15	428.024
SNr_L	wrForeB_09_SNr_L.nii	IL/PL	30m	Left	7641.15	435.633
SNr_L	wrForeB_10_SNr_L.nii	IL/PL	30m	Left	7182.67	503.838
SNr_L	wrForeB_13_SNr_L.nii	IL/PL	30m	Left	7493.89	452.976
SNr_L	wrForeB_14_SNr_L.nii	IL/PL	30m	Left	7560.04	521.047
SNr_L	wrForeB_18_SNr_L.nii	IL/PL	30m	Left	7792.04	455.562
SNr_L	wrForeB_19_SNr_L.nii	IL/PL	30m	Left	7439.15	339.851
SNr_L	wrForeB_20_SNr_L.nii	IL/PL	30m	Left	7180.04	376.318
SNr_L	wrForeB_06_SNr_L.nii	IL/PL	24h	Left	7762.56	586.297
SNr_L	wrForeB_07_SNr_L.nii	IL/PL	24h	Left	7570.04	472.204
SNr_L	wrForeB_08_SNr_L.nii	IL/PL	24h	Left	7866.96	440.595
SNr_L	wrForeB_09_SNr_L.nii	IL/PL	24h	Left	7750.74	317.946
SNr_L	wrForeB_10_SNr_L.nii	IL/PL	24h	Left	7946.41	445.455
SNr_L	wrForeB_13_SNr_L.nii	IL/PL	24h	Left	7747.22	404.036
SNr_L	wrForeB_14_SNr_L.nii	IL/PL	24h	Left	7697.48	336.843
SNr_L	wrForeB_18_SNr_L.nii	IL/PL	24h	Left	7806.96	435.448
SNr_L	wrForeB_19_SNr_L.nii	IL/PL	24h	Left	7804.56	356.282
SNr_L	wrForeB_20_SNr_L.nii	IL/PL	24h	Left	7463.59	349.397
SNr_L	wrACA_A_FB_30m_s_SNr_L.nii	ACA	30m	Left	7186.67	559.818
SNr_L	wrACA_D_FB_30m_s_SNr_L.nii	ACA	30m	Left	7099.63	538.725
SNr_L	wrACA_F_FB_30m_s_SNr_L.nii	ACA	30m	Left	7330.04	323.914
SNr_L	wrACA_G_FB_30m_s_SNr_L.nii	ACA	30m	Left	7234.7	366.924
SNr_L	wrACA_I_FB_30m_s_SNr_L.nii	ACA	30m	Left	7252.89	463.799
SNr_L	wrACA_K_FB_30m_s_SNr_L.nii	ACA	30m	Left	7234.37	459.66
SNr_L	wrACA_N_FB_30m_s_SNr_L.nii	ACA	30m	Left	7189.59	612.266
SNr_L	wrACA_P_FB_30m_s_SNr_L.nii	ACA	30m	Left	7319.07	414.303
SNr_L	wrACA_R_FB_30m_s_SNr_L.nii	ACA	30m	Left	7216.11	481.44
SNr_L	wrACA_T_FB_30m_s_SNr_L.nii	ACA	30m	Left	7317.22	389.467
SNr_L	wrACA_V_FB_30m_s_SNr_L.nii	ACA	30m	Left	7105.07	367.967
SNr_L	wrACA_X_FB_30m_s_SNr_L.nii	ACA	30m	Left	7117.93	432.193
SNr_L	wrACA_A_FB_6hr_s_SNr_L.nii	ACA	6h	Left	7269.52	427.418
SNr_L	wrACA_D_FB_6hr_s_SNr_L.nii	ACA	6h	Left	7361.3	479.902
SNr_L	wrACA_F_FB_6hr_s_SNr_L.nii	ACA	6h	Left	7089.3	436.239
SNr_L	wrACA_G_FB_6hr_s_SNr_L.nii	ACA	6h	Left	6998.89	580.242
SNr_L	wrACA_I_FB_6hr_s_SNr_L.nii	ACA	6h	Left	7329.33	450.204
SNr_L	wrACA_K_FB_6hr_s_SNr_L.nii	ACA	6h	Left	7289.93	378.383
SNr_L	wrACA_N_FB_6hr_s_SNr_L.nii	ACA	6h	Left	7269.67	480.875
SNr_L	wrACA_P_FB_6hr_s_SNr_L.nii	ACA	6h	Left	6995.63	457.845
SNr_L	wrACA_R_FB_6hr_s_SNr_L.nii	ACA	6h	Left	7286.41	521.361
SNr_L	wrACA_T_FB_6hr_s_SNr_L.nii	ACA	6h	Left	7237.26	294.869
SNr_L	wrACA_V_FB_6hr_s_SNr_L.nii	ACA	6h	Left	7124.41	449.598
SNr_L	wrACA_X_FB_6hr_s_SNr_L.nii	ACA	6h	Left	7782.78	407.854
SNr_L	wrACA_A_FB_24h_s_SNr_L.nii	ACA	24h	Left	7444.26	503.001
SNr_L	wrACA_D_FB_24h_s_SNr_L.nii	ACA	24h	Left	7114.3	482.56
SNr_L	wrACA_F_FB_24h_s_SNr_L.nii	ACA	24h	Left	7897.44	534.967
SNr_L	wrACA_G_FB_24h_s_SNr_L.nii	ACA	24h	Left	7441.56	480.807
SNr_L	wrACA_I_FB_24h_s_SNr_L.nii	ACA	24h	Left	7400.48	410.34
SNr_L	wrACA_K_FB_24h_s_SNr_L.nii	ACA	24h	Left	7834.48	372.447
SNr_L	wrACA_N_FB_24h_s_SNr_L.nii	ACA	24h	Left	7770.56	338.412
SNr_L	wrACA_P_FB_24h_s_SNr_L.nii	ACA	24h	Left	7713.44	400.858
SNr_L	wrACA_R_FB_24h_s_SNr_L.nii	ACA	24h	Left	7376.81	388.808
SNr_L	wrACA_T_FB_24h_s_SNr_L.nii	ACA	24h	Left	7764.85	562.944
SNr_L	wrACA_V_FB_24h_s_SNr_L.nii	ACA	24h	Left	7296.59	421.63
SNr_L	wrACA_X_FB_24h_s_SNr_L.nii	ACA	24h	Left	8708.81	342.165
SNr_R	wrForeB_06_SNr_R.nii	IL/PL	30m	Right	7307.15	448.114
SNr_R	wrForeB_07_SNr_R.nii	IL/PL	30m	Right	7814.44	535.871
SNr_R	wrForeB_08_SNr_R.nii	IL/PL	30m	Right	7269.37	548.755
SNr_R	wrForeB_09_SNr_R.nii	IL/PL	30m	Right	7107.96	281.744
SNr_R	wrForeB_10_SNr_R.nii	IL/PL	30m	Right	7491.26	467.44
SNr_R	wrForeB_13_SNr_R.nii	IL/PL	30m	Right	7287.78	463.556
SNr_R	wrForeB_14_SNr_R.nii	IL/PL	30m	Right	7209.41	298.247
SNr_R	wrForeB_18_SNr_R.nii	IL/PL	30m	Right	7244.56	334.273
SNr_R	wrForeB_19_SNr_R.nii	IL/PL	30m	Right	7359.74	515.451
SNr_R	wrForeB_20_SNr_R.nii	IL/PL	30m	Right	7389.63	467.121
SNr_R	wrForeB_06_SNr_R.nii	IL/PL	24h	Right	7928.19	598.403
SNr_R	wrForeB_07_SNr_R.nii	IL/PL	24h	Right	7664.96	698.394
SNr_R	wrForeB_08_SNr_R.nii	IL/PL	24h	Right	8112.59	406.797
SNr_R	wrForeB_09_SNr_R.nii	IL/PL	24h	Right	7692.3	314.901
SNr_R	wrForeB_10_SNr_R.nii	IL/PL	24h	Right	8486.26	283.987
SNr_R	wrForeB_13_SNr_R.nii	IL/PL	24h	Right	8514.19	347.236
SNr_R	wrForeB_14_SNr_R.nii	IL/PL	24h	Right	8190.63	387.974
SNr_R	wrForeB_18_SNr_R.nii	IL/PL	24h	Right	7894.11	425.203
SNr_R	wrForeB_19_SNr_R.nii	IL/PL	24h	Right	8302.59	344.327
SNr_R	wrForeB_20_SNr_R.nii	IL/PL	24h	Right	8005.11	306.7
SNr_R	wrACA_A_FB_30m_s_SNr_R.nii	ACA	30m	Right	6819.33	406.054
SNr_R	wrACA_D_FB_30m_s_SNr_R.nii	ACA	30m	Right	6826.63	471.446
SNr_R	wrACA_F_FB_30m_s_SNr_R.nii	ACA	30m	Right	6862	544.237
SNr_R	wrACA_G_FB_30m_s_SNr_R.nii	ACA	30m	Right	6958.96	329.042
SNr_R	wrACA_I_FB_30m_s_SNr_R.nii	ACA	30m	Right	7026.67	373.589
SNr_R	wrACA_K_FB_30m_s_SNr_R.nii	ACA	30m	Right	7037.48	475.027
SNr_R	wrACA_N_FB_30m_s_SNr_R.nii	ACA	30m	Right	7100	616.421
SNr_R	wrACA_P_FB_30m_s_SNr_R.nii	ACA	30m	Right	6797.89	565.465
SNr_R	wrACA_R_FB_30m_s_SNr_R.nii	ACA	30m	Right	7117.11	456.448
SNr_R	wrACA_T_FB_30m_s_SNr_R.nii	ACA	30m	Right	7218.07	374.154
SNr_R	wrACA_V_FB_30m_s_SNr_R.nii	ACA	30m	Right	7005.41	398.638
SNr_R	wrACA_X_FB_30m_s_SNr_R.nii	ACA	30m	Right	7023.41	468.046
SNr_R	wrACA_A_FB_6hr_s_SNr_R.nii	ACA	6h	Right	7125.85	495.212
SNr_R	wrACA_D_FB_6hr_s_SNr_R.nii	ACA	6h	Right	7037.04	454.571
SNr_R	wrACA_F_FB_6hr_s_SNr_R.nii	ACA	6h	Right	7177.22	468.897
SNr_R	wrACA_G_FB_6hr_s_SNr_R.nii	ACA	6h	Right	8044.15	605.563
SNr_R	wrACA_I_FB_6hr_s_SNr_R.nii	ACA	6h	Right	7268.93	605.232
SNr_R	wrACA_K_FB_6hr_s_SNr_R.nii	ACA	6h	Right	7424.52	440.471
SNr_R	wrACA_N_FB_6hr_s_SNr_R.nii	ACA	6h	Right	7428.85	886.935
SNr_R	wrACA_P_FB_6hr_s_SNr_R.nii	ACA	6h	Right	7298.67	541.492
SNr_R	wrACA_R_FB_6hr_s_SNr_R.nii	ACA	6h	Right	7548.48	499.814
SNr_R	wrACA_T_FB_6hr_s_SNr_R.nii	ACA	6h	Right	7675.63	572.612
SNr_R	wrACA_V_FB_6hr_s_SNr_R.nii	ACA	6h	Right	7444.78	429.378
SNr_R	wrACA_X_FB_6hr_s_SNr_R.nii	ACA	6h	Right	8683.52	497.612
SNr_R	wrACA_A_FB_24h_s_SNr_R.nii	ACA	24h	Right	7652.78	371.442
SNr_R	wrACA_D_FB_24h_s_SNr_R.nii	ACA	24h	Right	7035.59	528.602
SNr_R	wrACA_F_FB_24h_s_SNr_R.nii	ACA	24h	Right	8339.07	451.016
SNr_R	wrACA_G_FB_24h_s_SNr_R.nii	ACA	24h	Right	8353.56	470.732
SNr_R	wrACA_I_FB_24h_s_SNr_R.nii	ACA	24h	Right	8084.37	311.545
SNr_R	wrACA_K_FB_24h_s_SNr_R.nii	ACA	24h	Right	8502.56	478.591
SNr_R	wrACA_N_FB_24h_s_SNr_R.nii	ACA	24h	Right	8316.41	682.593
SNr_R	wrACA_P_FB_24h_s_SNr_R.nii	ACA	24h	Right	8149.89	398.43
SNr_R	wrACA_R_FB_24h_s_SNr_R.nii	ACA	24h	Right	8213.67	461.722
SNr_R	wrACA_T_FB_24h_s_SNr_R.nii	ACA	24h	Right	8667.56	518.772
SNr_R	wrACA_V_FB_24h_s_SNr_R.nii	ACA	24h	Right	8189.93	595.277
SNr_R	wrACA_X_FB_24h_s_SNr_R.nii	ACA	24h	Right	8995.96	482.133
VTA_L	wrForeB_06_VTA_L.nii	IL/PL	30m	Left	7603.48	809.427
VTA_L	wrForeB_07_VTA_L.nii	IL/PL	30m	Left	6904.07	437.98
VTA_L	wrForeB_08_VTA_L.nii	IL/PL	30m	Left	7124.41	449.876
VTA_L	wrForeB_09_VTA_L.nii	IL/PL	30m	Left	7211.74	417.356
VTA_L	wrForeB_10_VTA_L.nii	IL/PL	30m	Left	7092.41	427.252
VTA_L	wrForeB_13_VTA_L.nii	IL/PL	30m	Left	7327.11	709.521
VTA_L	wrForeB_14_VTA_L.nii	IL/PL	30m	Left	7459.78	582.719
VTA_L	wrForeB_18_VTA_L.nii	IL/PL	30m	Left	7234.37	499.848
VTA_L	wrForeB_19_VTA_L.nii	IL/PL	30m	Left	7271.04	529.959
VTA_L	wrForeB_20_VTA_L.nii	IL/PL	30m	Left	7140.04	320.027
VTA_L	wrForeB_06_VTA_L.nii	IL/PL	24h	Left	7689.81	529.875
VTA_L	wrForeB_07_VTA_L.nii	IL/PL	24h	Left	6715.93	354.272
VTA_L	wrForeB_08_VTA_L.nii	IL/PL	24h	Left	7230.15	465.66
VTA_L	wrForeB_09_VTA_L.nii	IL/PL	24h	Left	6906.26	624.466
VTA_L	wrForeB_10_VTA_L.nii	IL/PL	24h	Left	6665.74	474.793
VTA_L	wrForeB_13_VTA_L.nii	IL/PL	24h	Left	7032.63	746.751
VTA_L	wrForeB_14_VTA_L.nii	IL/PL	24h	Left	7166.19	574.945
VTA_L	wrForeB_18_VTA_L.nii	IL/PL	24h	Left	6990.41	678.359
VTA_L	wrForeB_19_VTA_L.nii	IL/PL	24h	Left	6878.59	426.272
VTA_L	wrForeB_20_VTA_L.nii	IL/PL	24h	Left	6856.96	464.972
VTA_L	wrACA_A_FB_30m_s_VTA_L.nii	ACA	30m	Left	7363.96	716.516
VTA_L	wrACA_D_FB_30m_s_VTA_L.nii	ACA	30m	Left	7191	607.729
VTA_L	wrACA_F_FB_30m_s_VTA_L.nii	ACA	30m	Left	7272.59	566.535
VTA_L	wrACA_G_FB_30m_s_VTA_L.nii	ACA	30m	Left	7388.67	661.078
VTA_L	wrACA_I_FB_30m_s_VTA_L.nii	ACA	30m	Left	7394.52	661.328
VTA_L	wrACA_K_FB_30m_s_VTA_L.nii	ACA	30m	Left	7186.63	490.588
VTA_L	wrACA_N_FB_30m_s_VTA_L.nii	ACA	30m	Left	7444	482.446
VTA_L	wrACA_P_FB_30m_s_VTA_L.nii	ACA	30m	Left	7579.81	573.208
VTA_L	wrACA_R_FB_30m_s_VTA_L.nii	ACA	30m	Left	7300.81	641.151
VTA_L	wrACA_T_FB_30m_s_VTA_L.nii	ACA	30m	Left	7087	532.235
VTA_L	wrACA_V_FB_30m_s_VTA_L.nii	ACA	30m	Left	7169.48	554.06
VTA_L	wrACA_X_FB_30m_s_VTA_L.nii	ACA	30m	Left	7713.78	553.777
VTA_L	wrACA_A_FB_6hr_s_VTA_L.nii	ACA	6h	Left	7467.41	703.418
VTA_L	wrACA_D_FB_6hr_s_VTA_L.nii	ACA	6h	Left	7166.04	556.775
VTA_L	wrACA_F_FB_6hr_s_VTA_L.nii	ACA	6h	Left	7068.78	469.365
VTA_L	wrACA_G_FB_6hr_s_VTA_L.nii	ACA	6h	Left	7133.78	639.755
VTA_L	wrACA_I_FB_6hr_s_VTA_L.nii	ACA	6h	Left	7282.81	556.267
VTA_L	wrACA_K_FB_6hr_s_VTA_L.nii	ACA	6h	Left	7153.07	536.454
VTA_L	wrACA_N_FB_6hr_s_VTA_L.nii	ACA	6h	Left	6980.3	506.395
VTA_L	wrACA_P_FB_6hr_s_VTA_L.nii	ACA	6h	Left	7193.19	489.649
VTA_L	wrACA_R_FB_6hr_s_VTA_L.nii	ACA	6h	Left	7110.41	713.343
VTA_L	wrACA_T_FB_6hr_s_VTA_L.nii	ACA	6h	Left	6840.78	361.753
VTA_L	wrACA_V_FB_6hr_s_VTA_L.nii	ACA	6h	Left	7166.93	438.218
VTA_L	wrACA_X_FB_6hr_s_VTA_L.nii	ACA	6h	Left	7649	549.743
VTA_L	wrACA_A_FB_24h_s_VTA_L.nii	ACA	24h	Left	7315.52	679.145
VTA_L	wrACA_D_FB_24h_s_VTA_L.nii	ACA	24h	Left	7042.26	486.242
VTA_L	wrACA_F_FB_24h_s_VTA_L.nii	ACA	24h	Left	7053.04	930.01
VTA_L	wrACA_G_FB_24h_s_VTA_L.nii	ACA	24h	Left	7383.89	634.469
VTA_L	wrACA_I_FB_24h_s_VTA_L.nii	ACA	24h	Left	7237.78	385.382
VTA_L	wrACA_K_FB_24h_s_VTA_L.nii	ACA	24h	Left	7147.56	629.327
VTA_L	wrACA_N_FB_24h_s_VTA_L.nii	ACA	24h	Left	7282.22	533.796
VTA_L	wrACA_P_FB_24h_s_VTA_L.nii	ACA	24h	Left	7376.63	635.208
VTA_L	wrACA_R_FB_24h_s_VTA_L.nii	ACA	24h	Left	6864.85	438.09
VTA_L	wrACA_T_FB_24h_s_VTA_L.nii	ACA	24h	Left	6787.7	424.997
VTA_L	wrACA_V_FB_24h_s_VTA_L.nii	ACA	24h	Left	6843.33	443.506
VTA_L	wrACA_X_FB_24h_s_VTA_L.nii	ACA	24h	Left	7382.04	556.302
VTA_R	wrForeB_06_VTA_R.nii	IL/PL	30m	Right	6942.26	537.801
VTA_R	wrForeB_07_VTA_R.nii	IL/PL	30m	Right	7314.89	352.173
VTA_R	wrForeB_08_VTA_R.nii	IL/PL	30m	Right	7686.85	453.461
VTA_R	wrForeB_09_VTA_R.nii	IL/PL	30m	Right	7253.74	366.66
VTA_R	wrForeB_10_VTA_R.nii	IL/PL	30m	Right	7189.22	444.342
VTA_R	wrForeB_13_VTA_R.nii	IL/PL	30m	Right	7439.41	419.924
VTA_R	wrForeB_14_VTA_R.nii	IL/PL	30m	Right	7524.04	423.59
VTA_R	wrForeB_18_VTA_R.nii	IL/PL	30m	Right	7503.33	468.553
VTA_R	wrForeB_19_VTA_R.nii	IL/PL	30m	Right	7216.41	363.402
VTA_R	wrForeB_20_VTA_R.nii	IL/PL	30m	Right	6970.85	388.832
VTA_R	wrForeB_06_VTA_R.nii	IL/PL	24h	Right	7175.7	491.431
VTA_R	wrForeB_07_VTA_R.nii	IL/PL	24h	Right	7115.78	283.925
VTA_R	wrForeB_08_VTA_R.nii	IL/PL	24h	Right	7440.48	425.408
VTA_R	wrForeB_09_VTA_R.nii	IL/PL	24h	Right	7033.22	507.193
VTA_R	wrForeB_10_VTA_R.nii	IL/PL	24h	Right	7091.33	490.34
VTA_R	wrForeB_13_VTA_R.nii	IL/PL	24h	Right	7256.52	555.669
VTA_R	wrForeB_14_VTA_R.nii	IL/PL	24h	Right	7129.74	548.914
VTA_R	wrForeB_18_VTA_R.nii	IL/PL	24h	Right	7005.52	362.06
VTA_R	wrForeB_19_VTA_R.nii	IL/PL	24h	Right	7281.44	381.552
VTA_R	wrForeB_20_VTA_R.nii	IL/PL	24h	Right	6982.48	511.19
VTA_R	wrACA_A_FB_30m_s_VTA_R.nii	ACA	30m	Right	7301.22	572.207
VTA_R	wrACA_D_FB_30m_s_VTA_R.nii	ACA	30m	Right	7150.7	628.381
VTA_R	wrACA_F_FB_30m_s_VTA_R.nii	ACA	30m	Right	7030.07	524.831
VTA_R	wrACA_G_FB_30m_s_VTA_R.nii	ACA	30m	Right	7266.7	461.196
VTA_R	wrACA_I_FB_30m_s_VTA_R.nii	ACA	30m	Right	7041.11	530.307
VTA_R	wrACA_K_FB_30m_s_VTA_R.nii	ACA	30m	Right	7135.78	353.142
VTA_R	wrACA_N_FB_30m_s_VTA_R.nii	ACA	30m	Right	7443.7	688.336
VTA_R	wrACA_P_FB_30m_s_VTA_R.nii	ACA	30m	Right	7328.19	546.948
VTA_R	wrACA_R_FB_30m_s_VTA_R.nii	ACA	30m	Right	7108.93	428.396
VTA_R	wrACA_T_FB_30m_s_VTA_R.nii	ACA	30m	Right	7191.89	588.549
VTA_R	wrACA_V_FB_30m_s_VTA_R.nii	ACA	30m	Right	7301.81	407.16
VTA_R	wrACA_X_FB_30m_s_VTA_R.nii	ACA	30m	Right	7433.56	430.229
VTA_R	wrACA_A_FB_6hr_s_VTA_R.nii	ACA	6h	Right	7577.63	400.453
VTA_R	wrACA_D_FB_6hr_s_VTA_R.nii	ACA	6h	Right	7157.52	641.283
VTA_R	wrACA_F_FB_6hr_s_VTA_R.nii	ACA	6h	Right	6893.67	312.398
VTA_R	wrACA_G_FB_6hr_s_VTA_R.nii	ACA	6h	Right	7192.07	647.78
VTA_R	wrACA_I_FB_6hr_s_VTA_R.nii	ACA	6h	Right	6955.15	522.523
VTA_R	wrACA_K_FB_6hr_s_VTA_R.nii	ACA	6h	Right	7031.56	394.893
VTA_R	wrACA_N_FB_6hr_s_VTA_R.nii	ACA	6h	Right	7016	384.783
VTA_R	wrACA_P_FB_6hr_s_VTA_R.nii	ACA	6h	Right	7084.19	524.595
VTA_R	wrACA_R_FB_6hr_s_VTA_R.nii	ACA	6h	Right	6806.26	608.428
VTA_R	wrACA_T_FB_6hr_s_VTA_R.nii	ACA	6h	Right	6984	632.818
VTA_R	wrACA_V_FB_6hr_s_VTA_R.nii	ACA	6h	Right	7127.11	408.053
VTA_R	wrACA_X_FB_6hr_s_VTA_R.nii	ACA	6h	Right	7280.07	666.665
VTA_R	wrACA_A_FB_24h_s_VTA_R.nii	ACA	24h	Right	7162.81	708.784
VTA_R	wrACA_D_FB_24h_s_VTA_R.nii	ACA	24h	Right	7089.22	616.189
VTA_R	wrACA_F_FB_24h_s_VTA_R.nii	ACA	24h	Right	7068.3	577.928
VTA_R	wrACA_G_FB_24h_s_VTA_R.nii	ACA	24h	Right	7005.44	625.226
VTA_R	wrACA_I_FB_24h_s_VTA_R.nii	ACA	24h	Right	7083.07	417.057
VTA_R	wrACA_K_FB_24h_s_VTA_R.nii	ACA	24h	Right	7143.96	461.932
VTA_R	wrACA_N_FB_24h_s_VTA_R.nii	ACA	24h	Right	7184.33	600.95
VTA_R	wrACA_P_FB_24h_s_VTA_R.nii	ACA	24h	Right	6914.33	382.296
VTA_R	wrACA_R_FB_24h_s_VTA_R.nii	ACA	24h	Right	6834.81	478.994
VTA_R	wrACA_T_FB_24h_s_VTA_R.nii	ACA	24h	Right	6912.37	521.211
VTA_R	wrACA_V_FB_24h_s_VTA_R.nii	ACA	24h	Right	7038.7	380.821
VTA_R	wrACA_X_FB_24h_s_VTA_R.nii	ACA	24h	Right	7203.85	677.791
